# Supplementary material for: Dichlorido[2-(phenyl­imino­meth­yl)quinoline-N,N′]palladium(II)
Source: Acta Crystallogr Sect E Struct Rep Online. 2012 Mar 7;68(Pt 4):m380. doi: 10.1107/S1600536812009130 (PMC3343797; doi:10.1107/S1600536812009130)
Supplement: Supplementary file 2 [file e-68-0m380-Isup2.hkl]

# 
# h,k,l, Fc-squared, Fo-squared, sigma(Fo-squared) and status flag 
# 
data_I
_shelx_title ' w161 in P2(1)/c' 
_shelx_refln_list_code          4 
_shelx_F_calc_maximum      355.05 
_exptl_crystal_F_000       808.00 
_reflns_d_resolution_high  0.7706 
 
loop_ 
 _symmetry_equiv_pos_as_xyz 
 'x, y, z' 
 '-x, y+1/2, -z+1/2' 
 '-x, -y, -z' 
 'x, -y-1/2, z-1/2' 
 
_cell_length_a    10.0980 
_cell_length_b    15.8936 
_cell_length_c    10.0010 
_cell_angle_alpha  90.000 
_cell_angle_beta  112.005 
_cell_angle_gamma  90.000 
 
_shelx_F_squared_multiplier     1.000 
 
loop_ 
 _refln_index_h 
 _refln_index_k 
 _refln_index_l 
 _refln_F_squared_calc 
 _refln_F_squared_meas 
 _refln_F_squared_sigma 
 _refln_observed_status 
   2   0   0    16072.16    15699.95    258.51 o 
   3   0   0    21664.91    21164.26    345.92 o 
   4   0   0      309.74      365.62     13.45 o 
   5   0   0    23000.88    23605.39    418.17 o 
   6   0   0     4214.00     4356.19     93.75 o 
   7   0   0      928.12      957.91     34.61 o 
   8   0   0     3051.01     3209.96    105.08 o 
   9   0   0     1726.58     1580.80     84.63 o 
  10   0   0     2189.77     2153.05    199.17 o 
  11   0   0     1125.53      994.62    189.01 o 
  12   0   0       45.74      -62.32    123.52 o 
   2   1   0     3173.40     3185.66     38.52 o 
   3   1   0      120.15      145.02      5.31 o 
   4   1   0     8560.65     8945.86    108.33 o 
   5   1   0     3133.66     3319.52     46.87 o 
   6   1   0      224.43      244.81     13.65 o 
   7   1   0      514.70      492.52     20.86 o 
   8   1   0      683.93      667.60     29.45 o 
   9   1   0        3.65      -25.62     25.62 o 
  10   1   0      152.13      124.34     40.49 o 
  11   1   0        9.67       67.89     54.47 o 
  12   1   0       52.62       65.20    105.19 o 
   1   2   0    11622.80    11362.26    154.43 o 
   2   2   0    11834.58    11752.57    135.60 o 
   3   2   0     1490.97     1325.19     20.30 o 
   4   2   0     1436.01     1494.70     24.83 o 
   5   2   0    21285.31    22163.89    309.52 o 
   6   2   0      286.00      262.39     13.48 o 
   7   2   0     2120.13     2158.74     45.52 o 
   8   2   0     3776.70     3807.16     88.78 o 
   9   2   0      101.43       72.21     25.51 o 
  10   2   0     4209.87     4275.74    208.91 o 
  11   2   0      930.86      855.62    114.97 o 
  12   2   0      299.63      524.23    125.92 o 
   1   3   0     6661.53     6350.97     71.62 o 
   2   3   0      126.84      163.38      5.26 o 
   3   3   0      100.69       89.45      6.17 o 
   4   3   0     8678.98     8683.20    113.74 o 
   5   3   0     1748.06     1866.17     33.52 o 
   6   3   0     6566.97     6866.11    111.43 o 
   7   3   0      288.23      265.77     17.78 o 
   8   3   0       21.22       11.72     17.67 o 
   9   3   0      717.63      777.07     42.36 o 
  10   3   0      392.53      365.39     47.53 o 
  11   3   0      657.61      634.54    104.20 o 
  12   3   0      183.81      202.34    109.37 o 
   0   4   0      197.53      226.26      9.00 o 
   1   4   0       32.84       31.79      4.26 o 
   2   4   0     1231.03     1163.21     17.48 o 
   3   4   0     2035.74     1952.88     28.49 o 
   4   4   0      421.44      453.41     12.43 o 
   5   4   0     3614.75     3737.61     56.36 o 
   6   4   0     2136.81     2167.41     46.13 o 
   7   4   0     1441.87     1465.62     39.38 o 
   8   4   0     1117.27     1059.27     38.67 o 
   9   4   0        7.40      -19.18     20.99 o 
  10   4   0     1112.63     1145.37     92.27 o 
  11   4   0      265.78      245.06     85.08 o 
   1   5   0    23786.26    22919.43    255.28 o 
   2   5   0      589.52      511.41     11.66 o 
   3   5   0      800.74      767.29     16.43 o 
   4   5   0     9042.51     9063.34    117.68 o 
   5   5   0       91.47       97.84      9.78 o 
   6   5   0     7446.53     7646.94    136.90 o 
   7   5   0      364.57      333.64     25.07 o 
   8   5   0       64.20       32.55     24.47 o 
   9   5   0     3232.44     3281.70    122.03 o 
  10   5   0      234.87      178.97     51.35 o 
  11   5   0     1168.84     1140.27    147.92 o 
   0   6   0      863.23      897.40     22.75 o 
   1   6   0     1887.05     1870.04     25.84 o 
   2   6   0      248.50      254.93      9.36 o 
   3   6   0     3011.79     3052.97     43.21 o 
   4   6   0        5.89        4.08      7.48 o 
   5   6   0      358.96      356.32     16.75 o 
   6   6   0     1032.72     1038.32     31.27 o 
   7   6   0      187.91      164.67     24.05 o 
   8   6   0      215.69      199.40     28.31 o 
   9   6   0      118.10       92.46     35.51 o 
  10   6   0      135.07      121.55     40.66 o 
  11   6   0       58.19      -42.56     68.30 o 
   1   7   0    22861.46    22559.02    243.76 o 
   2   7   0    11929.93    11650.52    136.42 o 
   3   7   0     1348.73     1267.03     22.82 o 
   4   7   0    19370.12    20197.42    290.28 o 
   5   7   0     1344.60     1303.68     30.75 o 
   6   7   0     3026.61     3053.79     73.48 o 
   7   7   0     5003.44     5214.41    129.99 o 
   8   7   0       20.22       29.59     22.21 o 
   9   7   0     1949.85     1976.96    111.50 o 
  10   7   0      372.58      385.36     69.01 o 
  11   7   0      628.18      569.48    121.35 o 
   0   8   0     5986.53     5736.03     98.34 o 
   1   8   0      556.39      576.77     14.79 o 
   2   8   0     1533.17     1480.83     24.96 o 
   3   8   0     2842.12     2851.42     40.81 o 
   4   8   0     1496.29     1435.37     31.64 o 
   5   8   0     2512.54     2517.17     47.03 o 
   6   8   0      575.91      553.07     24.82 o 
   7   8   0       42.40       22.79     18.65 o 
   8   8   0        0.49      -22.94     27.08 o 
   9   8   0     1190.81     1057.33     76.32 o 
  10   8   0        6.28       34.44     47.48 o 
  11   8   0        4.73        5.83     65.45 o 
   1   9   0      766.84      666.32     16.65 o 
   2   9   0     2927.39     2840.55     43.48 o 
   3   9   0     5501.55     5592.00     84.51 o 
   4   9   0     5769.43     6082.91     94.27 o 
   5   9   0      516.49      510.62     21.32 o 
   6   9   0     3902.74     4011.96     96.30 o 
   7   9   0     2753.37     2786.66     83.18 o 
   8   9   0     1220.66     1166.95     66.23 o 
   9   9   0     1909.63     1954.66    140.73 o 
  10   9   0       54.30      -41.20     52.54 o 
   0  10   0     1578.93     1342.24     38.16 o 
   1  10   0        1.09       -7.99     11.76 o 
   2  10   0     3138.19     3239.73     50.93 o 
   3  10   0     2327.08     2367.14     44.63 o 
   4  10   0       86.70       62.61     13.11 o 
   5  10   0     1438.19     1462.95     39.17 o 
   6  10   0       57.58       39.75     20.55 o 
   7  10   0      328.64      367.97     32.74 o 
   8  10   0     1852.93     1859.24    102.18 o 
   9  10   0      170.42      153.63     49.36 o 
  10  10   0      821.35      786.53    108.85 o 
   1  11   0       51.34       32.08     12.97 o 
   2  11   0     3166.11     3308.66     54.72 o 
   3  11   0     2530.36     2561.90     52.34 o 
   4  11   0     2343.56     2383.04     54.01 o 
   5  11   0      284.28      246.91     20.91 o 
   6  11   0       25.03       28.82     22.08 o 
   7  11   0      950.73      926.14     58.73 o 
   8  11   0      272.48      213.71     49.48 o 
   9  11   0      408.47      352.42     67.00 o 
  10  11   0        5.47       37.08     65.21 o 
   0  12   0     3976.48     4044.60     98.93 o 
   1  12   0      191.30      165.98     15.83 o 
   2  12   0     2286.25     2343.89     51.61 o 
   3  12   0     3129.74     3243.03     69.77 o 
   4  12   0        1.80        6.31     17.61 o 
   5  12   0      414.11      427.68     25.54 o 
   6  12   0      636.43      596.49     38.98 o 
   7  12   0     1143.53     1101.28     76.45 o 
   8  12   0     3260.05     3473.57    225.23 o 
   9  12   0       29.73       44.64     67.29 o 
   1  13   0      131.62      116.26     18.32 o 
   2  13   0      284.94      224.49     20.81 o 
   3  13   0       31.12       26.73     13.57 o 
   4  13   0       33.50       20.91     17.28 o 
   5  13   0      188.31      162.35     24.04 o 
   6  13   0      644.41      615.85     43.97 o 
   7  13   0      262.77      217.56     44.87 o 
   8  13   0       29.12      -25.43     50.75 o 
   9  13   0       32.18      -56.62     84.85 o 
   0  14   0     3776.41     4242.57    151.17 o 
   1  14   0     2768.66     2870.68     73.03 o 
   2  14   0     3831.47     4011.06     99.16 o 
   3  14   0     6533.31     6944.08    171.78 o 
   4  14   0       14.65       23.68     21.14 o 
   5  14   0     1084.51     1106.69     53.95 o 
   6  14   0     2001.47     2055.88    124.61 o 
   7  14   0      130.13       76.13     57.09 o 
   8  14   0     2400.18     2380.94    290.52 o 
   1  15   0     2055.95     2123.71     64.23 o 
   2  15   0     1730.26     1740.75     60.85 o 
   3  15   0       37.59       19.29     31.64 o 
   4  15   0     2931.66     2941.28    136.14 o 
   5  15   0      895.77      864.59     70.49 o 
   6  15   0        9.04       41.38     58.16 o 
   7  15   0      921.79      813.19    146.38 o 
   8  15   0       11.04       -7.45    112.68 o 
   0  16   0       91.31       69.76     35.76 o 
   1  16   0      162.32      169.66     30.43 o 
   2  16   0     1072.09     1075.77     54.55 o 
   3  16   0      776.87      794.37     65.22 o 
   4  16   0      756.11      742.64     68.89 o 
   5  16   0      381.16      311.81     67.61 o 
   6  16   0      126.98      192.57     68.64 o 
   7  16   0      978.61      801.86    199.89 o 
   1  17   0      547.59      505.58     49.84 o 
   2  17   0      937.39      983.55     71.14 o 
   3  17   0      434.25      384.08     67.85 o 
   4  17   0     1122.54     1077.59    100.97 o 
   5  17   0      215.86      241.34     75.24 o 
   6  17   0      283.88      241.42    104.77 o 
   0  18   0      216.90      295.75     78.83 o 
   1  18   0        6.51       49.86     49.22 o 
   2  18   0      168.43      110.03     62.59 o 
   3  18   0      118.64      154.32     69.30 o 
   4  18   0       55.37      -34.07     60.07 o 
   5  18   0       26.84       -1.34     70.88 o 
   1  19   0      444.48      366.53     73.41 o 
   2  19   0      918.40      796.80    123.29 o 
   3  19   0      844.29      803.65    138.00 o 
   4  19   0      691.92      548.32    141.29 o 
   0  20   0      170.51      307.86    162.83 o 
   1  20   0       13.04       50.10     75.99 o 
   2  20   0        2.06      -30.23     91.09 o 
 -12   1   1      928.60      800.97    154.94 o 
 -11   1   1      349.65      376.26     67.50 o 
 -10   1   1     2696.54     2872.94    152.16 o 
  -9   1   1       28.57       34.05     19.82 o 
  -8   1   1     2284.71     2360.59     53.52 o 
  -7   1   1     5603.95     5622.58     83.95 o 
  -6   1   1     2539.78     2673.49     46.15 o 
  -5   1   1    22232.88    22441.49    270.31 o 
  -4   1   1       49.09       47.90      7.05 o 
  -3   1   1     6237.94     5909.94     87.00 o 
  -2   1   1    24997.04    24941.73    295.19 o 
   2   1   1        4.53        5.68      4.16 o 
   3   1   1    30149.59    30367.12    374.35 o 
   4   1   1     5284.46     5387.46     69.64 o 
   5   1   1    10631.23    10733.70    135.36 o 
   6   1   1     3452.50     3473.35     59.72 o 
   7   1   1      119.71      102.35     15.46 o 
   8   1   1     6108.15     6488.30    152.21 o 
   9   1   1     1744.87     1722.22     88.76 o 
  10   1   1     1411.85     1324.16    113.80 o 
  11   1   1      935.20      878.45    130.40 o 
 -12   2   1       29.66        0.96     74.77 o 
 -11   2   1      780.69      781.89     81.37 o 
 -10   2   1      235.49      191.90     48.59 o 
  -9   2   1       11.07        1.30     20.28 o 
  -8   2   1       28.93       26.70     15.04 o 
  -7   2   1      461.51      442.99     19.41 o 
  -6   2   1     5430.40     5517.98     83.23 o 
  -5   2   1     2809.49     2932.91     43.86 o 
  -4   2   1     1579.26     1420.76     23.39 o 
  -3   2   1     1208.08     1141.10     18.61 o 
  -2   2   1     2207.68     2226.86     34.40 o 
  -1   2   1     4820.05     4886.29     67.54 o 
   0   2   1     1540.17     1532.43     31.91 o 
   1   2   1    10572.30    10687.92    138.33 o 
   2   2   1     3807.53     3688.24     48.49 o 
   3   2   1     3666.49     3789.26     47.77 o 
   4   2   1     5291.04     5035.30     65.73 o 
   5   2   1     1003.04      937.12     20.80 o 
   6   2   1       40.95       56.15     12.05 o 
   7   2   1      173.30      169.56     18.40 o 
   8   2   1      961.90      955.65     39.03 o 
   9   2   1      213.87      176.97     40.86 o 
  10   2   1       46.12       -8.05     51.73 o 
  11   2   1       40.20       55.87     58.24 o 
 -12   3   1     1109.66      946.17    175.60 o 
 -11   3   1      142.87      164.69     64.99 o 
 -10   3   1     1766.27     1814.03     97.07 o 
  -9   3   1      533.59      541.42     28.21 o 
  -8   3   1      750.29      691.83     27.05 o 
  -7   3   1     5088.67     5226.61     87.35 o 
  -6   3   1        9.57       16.67      9.20 o 
  -5   3   1     5531.70     5591.13     78.67 o 
  -4   3   1      970.12      864.46     19.13 o 
  -3   3   1      143.68      188.66      8.17 o 
  -2   3   1      436.19      367.75      8.20 o 
  -1   3   1     1039.77     1021.32     15.41 o 
   0   3   1     1585.22     1423.35     20.19 o 
   1   3   1     3320.50     3098.51     45.09 o 
   2   3   1     2262.94     2097.76     31.47 o 
   3   3   1     9343.04     9422.98    117.42 o 
   4   3   1       22.04       25.49      7.26 o 
   5   3   1     5635.11     5503.63     80.89 o 
   6   3   1     2206.73     2153.03     39.88 o 
   7   3   1      727.65      663.88     25.62 o 
   8   3   1      942.16      968.62     37.39 o 
   9   3   1       97.90      142.33     32.35 o 
  10   3   1     1582.61     1725.90    135.24 o 
  11   3   1     1004.20      913.69    149.96 o 
 -12   4   1      320.29      256.71     96.72 o 
 -11   4   1     2751.90     2969.73    335.96 o 
 -10   4   1        4.46       36.64     30.26 o 
  -9   4   1     1326.09     1324.52     64.26 o 
  -8   4   1     2419.72     2482.83     68.56 o 
  -7   4   1        0.51       24.80     16.74 o 
  -6   4   1     7726.90     7743.71    127.71 o 
  -5   4   1      667.67      690.56     19.06 o 
  -4   4   1     2139.02     2088.01     33.42 o 
  -3   4   1     2160.40     2083.48     33.99 o 
  -2   4   1      770.37      788.42     14.15 o 
  -1   4   1    21788.90    20819.26    242.10 o 
   0   4   1    12271.07    12767.91    156.19 o 
   1   4   1      113.09       67.54      5.32 o 
   2   4   1      680.63      552.02     11.94 o 
   3   4   1       35.00       48.80      6.61 o 
   4   4   1     5736.39     5151.75     68.09 o 
   5   4   1        5.93        9.91     10.15 o 
   6   4   1     3752.82     3809.42     65.16 o 
   7   4   1     2393.43     2507.66     63.14 o 
   8   4   1     1475.03     1403.59     46.85 o 
   9   4   1     4668.74     4735.36    226.99 o 
  10   4   1     1234.56     1254.79    110.59 o 
  11   4   1      401.70      453.36     95.05 o 
 -12   5   1       26.04       89.34     74.36 o 
 -11   5   1       26.11       57.66     52.33 o 
 -10   5   1       25.58       18.61     30.53 o 
  -9   5   1        4.81       37.89     26.19 o 
  -8   5   1     1211.55     1196.46     47.24 o 
  -7   5   1       75.37       70.40     15.01 o 
  -6   5   1      635.96      631.73     21.30 o 
  -5   5   1     1507.15     1462.37     26.83 o 
  -4   5   1     2167.29     2200.22     36.91 o 
  -3   5   1     5977.31     6148.69     76.66 o 
  -2   5   1     3457.63     3430.05     48.84 o 
  -1   5   1      238.70      239.55      7.86 o 
   0   5   1      344.46      310.12      7.85 o 
   1   5   1    11990.97    12177.09    146.78 o 
   2   5   1      409.53      408.47     10.78 o 
   3   5   1      874.68      784.50     16.96 o 
   4   5   1      779.61      784.57     18.65 o 
   5   5   1      122.46      117.55     11.40 o 
   6   5   1     1217.92     1267.14     31.27 o 
   7   5   1     1178.62     1061.45     37.90 o 
   8   5   1      630.41      550.28     31.56 o 
   9   5   1       46.30       57.55     36.89 o 
  10   5   1      110.69       80.21     56.71 o 
  11   5   1      273.50      234.25     85.56 o 
 -11   6   1     1105.26     1047.66    125.69 o 
 -10   6   1      967.76      872.43     77.57 o 
  -9   6   1     3931.27     4114.34    135.71 o 
  -8   6   1      519.17      447.14     33.12 o 
  -7   6   1      875.37      900.14     31.43 o 
  -6   6   1     9883.07    10324.74    169.20 o 
  -5   6   1      105.59       84.80     10.58 o 
  -4   6   1    10903.19    11020.91    153.83 o 
  -3   6   1    11035.91    11033.65    130.28 o 
  -2   6   1      637.69      593.39     13.22 o 
  -1   6   1    42221.36    41635.34    488.08 o 
   0   6   1     6510.96     6466.57     75.98 o 
   1   6   1    15586.30    15616.64    187.07 o 
   2   6   1     8893.81     8341.97    101.71 o 
   3   6   1     3513.21     3715.20     50.88 o 
   4   6   1     7671.52     7441.95    107.85 o 
   5   6   1     2181.13     2185.01     41.72 o 
   6   6   1      246.03      231.75     15.96 o 
   7   6   1     8081.89     8673.42    206.22 o 
   8   6   1      769.99      766.16     42.33 o 
   9   6   1     2289.72     2231.02    124.83 o 
  10   6   1     1129.98      992.79    141.93 o 
  11   6   1       55.07        9.55     61.92 o 
 -11   7   1      193.38      199.91     69.48 o 
 -10   7   1      498.80      370.60     54.10 o 
  -9   7   1        2.83       39.50     33.28 o 
  -8   7   1        8.20      -16.74     22.08 o 
  -7   7   1      601.46      570.70     29.37 o 
  -6   7   1      918.47      916.89     26.56 o 
  -5   7   1     2075.26     2122.71     40.45 o 
  -4   7   1      235.05      232.31     12.19 o 
  -3   7   1      193.69      169.01     10.65 o 
  -2   7   1     2084.10     2047.29     29.63 o 
  -1   7   1      558.03      603.62     13.25 o 
   0   7   1     1337.53     1339.18     20.05 o 
   1   7   1      152.72      155.15      8.43 o 
   2   7   1      202.95      183.25      9.44 o 
   3   7   1     3808.83     4051.57     55.62 o 
   4   7   1     2332.39     2365.18     40.83 o 
   5   7   1     1619.84     1595.92     33.27 o 
   6   7   1      474.05      443.06     21.01 o 
   7   7   1        1.31        6.79     13.56 o 
   8   7   1      178.57      119.68     40.23 o 
   9   7   1      314.65      208.27     49.19 o 
  10   7   1      335.79      243.75     63.72 o 
  11   7   1       88.72       68.83     79.91 o 
 -11   8   1      708.53      655.62    120.56 o 
 -10   8   1      484.72      395.78     59.20 o 
  -9   8   1     4178.53     4207.70    206.25 o 
  -8   8   1     1209.54     1130.50     52.66 o 
  -7   8   1     1861.44     1916.43     58.29 o 
  -6   8   1     2142.50     2184.83     51.75 o 
  -5   8   1      300.98      278.77     14.72 o 
  -4   8   1     6636.30     6797.14    105.68 o 
  -3   8   1     8515.37     8428.55    107.96 o 
  -2   8   1     2555.03     2511.74     36.65 o 
  -1   8   1    20373.79    21076.99    236.12 o 
   0   8   1     5853.85     5938.80     70.57 o 
   1   8   1     6614.11     6446.60     77.35 o 
   2   8   1    18933.02    19207.86    226.56 o 
   3   8   1        5.71       -2.67      9.58 o 
   4   8   1     6434.27     6591.62    100.70 o 
   5   8   1     3971.97     4137.88     81.25 o 
   6   8   1     1783.18     1800.48     45.78 o 
   7   8   1     3631.42     3719.23    121.75 o 
   8   8   1       89.76       78.00     41.92 o 
   9   8   1     1602.22     1554.33    112.96 o 
  10   8   1      758.38      690.84     89.86 o 
 -11   9   1       63.21       99.12     71.96 o 
 -10   9   1      910.13      793.90    101.83 o 
  -9   9   1        6.84       -8.19     37.26 o 
  -8   9   1      128.56       69.57     29.42 o 
  -7   9   1     2769.29     2829.27     75.85 o 
  -6   9   1     2380.39     2429.92     61.53 o 
  -5   9   1    10168.27    10869.75    165.47 o 
  -4   9   1      546.23      562.78     18.93 o 
  -3   9   1     2653.10     2679.38     44.32 o 
  -2   9   1     6288.90     6241.32     75.25 o 
  -1   9   1       29.59       13.10      9.70 o 
   0   9   1    10859.32    11106.82    136.81 o 
   1   9   1     1632.48     1636.86     27.60 o 
   2   9   1       55.44       63.70      9.53 o 
   3   9   1     5635.08     5691.56     89.01 o 
   4   9   1     1853.66     1808.12     39.26 o 
   5   9   1     1537.31     1535.09     39.91 o 
   6   9   1      648.15      678.78     29.77 o 
   7   9   1      625.39      527.44     39.34 o 
   8   9   1      421.08      331.64     49.97 o 
   9   9   1      355.65      369.22     65.28 o 
  10   9   1       89.46      139.22     63.12 o 
 -10  10   1      310.89      361.47     81.60 o 
  -9  10   1     1322.69     1278.17    102.34 o 
  -8  10   1     1808.75     1699.88     93.82 o 
  -7  10   1       75.38       77.67     20.51 o 
  -6  10   1      706.42      727.27     36.12 o 
  -5  10   1     1627.79     1560.16     38.55 o 
  -4  10   1      906.74      911.72     23.55 o 
  -3  10   1     1843.92     1855.67     33.70 o 
  -2  10   1     1902.57     2004.00     36.94 o 
  -1  10   1      591.11      640.73     18.36 o 
   0  10   1     1018.63     1021.10     23.69 o 
   1  10   1     2704.44     2693.60     45.94 o 
   2  10   1     1669.87     1701.67     33.67 o 
   3  10   1     4690.79     4852.79     79.98 o 
   4  10   1     1361.33     1405.35     38.24 o 
   5  10   1      378.25      367.00     20.27 o 
   6  10   1     1733.66     1745.09     57.72 o 
   7  10   1     2210.22     2209.65     96.21 o 
   8  10   1      381.84      277.16     50.78 o 
   9  10   1      566.25      431.98     70.16 o 
  10  10   1      799.73      726.43    150.94 o 
 -10  11   1     1354.43     1284.04    189.14 o 
  -9  11   1      776.80      674.38     86.27 o 
  -8  11   1     1016.14     1012.45     67.76 o 
  -7  11   1     1386.17     1431.87     61.15 o 
  -6  11   1      371.78      358.56     28.66 o 
  -5  11   1     4013.09     4108.97     84.26 o 
  -4  11   1     1526.51     1490.25     36.72 o 
  -3  11   1       79.29       76.74     11.98 o 
  -2  11   1     3794.93     3979.79     62.07 o 
  -1  11   1       61.58       50.37     12.11 o 
   0  11   1     2515.85     2453.24     43.93 o 
   1  11   1      431.08      400.97     17.56 o 
   2  11   1     1202.61     1164.07     28.76 o 
   3  11   1     3340.52     3336.67     70.59 o 
   4  11   1      237.11      208.16     19.65 o 
   5  11   1     3172.64     3244.72     84.36 o 
   6  11   1     1876.06     1901.90     65.20 o 
   7  11   1      629.22      618.30     51.25 o 
   8  11   1     2518.99     2666.01    175.84 o 
   9  11   1      214.01      180.58     61.78 o 
 -10  12   1       31.28      -18.00     81.25 o 
  -9  12   1       51.22       38.13     50.06 o 
  -8  12   1       36.62       50.08     44.76 o 
  -7  12   1      534.50      530.85     46.24 o 
  -6  12   1       15.39       35.40     28.16 o 
  -5  12   1      102.50       85.60     18.70 o 
  -4  12   1     1579.57     1581.79     40.71 o 
  -3  12   1      752.86      785.63     23.94 o 
  -2  12   1     1435.24     1381.57     37.44 o 
  -1  12   1      875.73      843.33     24.43 o 
   0  12   1     1096.09     1066.71     30.24 o 
   1  12   1      729.45      684.11     24.54 o 
   2  12   1      680.43      678.64     27.96 o 
   3  12   1      262.82      234.69     17.75 o 
   4  12   1        3.70       -8.96     15.81 o 
   5  12   1      419.63      386.57     26.67 o 
   6  12   1       49.75       20.57     26.82 o 
   7  12   1      436.67      341.92     48.49 o 
   8  12   1        0.02       12.89     51.85 o 
   9  12   1      130.95       11.76     69.70 o 
  -9  13   1       53.17      -41.96     70.18 o 
  -8  13   1     1973.84     1880.90    193.37 o 
  -7  13   1      725.01      673.02     50.82 o 
  -6  13   1      187.09      177.30     32.08 o 
  -5  13   1     1519.48     1607.93     54.84 o 
  -4  13   1     1855.50     1826.68     50.67 o 
  -3  13   1     4264.19     4415.24     99.45 o 
  -2  13   1     5062.81     5255.82    105.34 o 
  -1  13   1      149.83      149.45     18.38 o 
   0  13   1     4073.68     4373.07     92.46 o 
   1  13   1     6929.27     7338.08    158.17 o 
   2  13   1     1733.72     1693.26     49.28 o 
   3  13   1     7122.27     7669.57    179.47 o 
   4  13   1      843.67      818.37     35.50 o 
   5  13   1     1384.42     1391.46     62.74 o 
   6  13   1     2679.08     2858.88    137.19 o 
   7  13   1      240.93      137.46     60.96 o 
   8  13   1     1522.82     1546.37    193.03 o 
   9  13   1      101.06       80.36     93.49 o 
  -9  14   1       11.87       59.27    102.84 o 
  -8  14   1       37.23      -67.53     67.53 o 
  -7  14   1       29.62       -0.71     45.18 o 
  -6  14   1      750.97      627.29     50.26 o 
  -5  14   1       84.42       54.60     28.15 o 
  -4  14   1      668.45      658.23     31.50 o 
  -3  14   1       94.53       64.86     17.36 o 
  -2  14   1      125.76       81.51     19.62 o 
  -1  14   1      506.11      552.89     28.10 o 
   0  14   1       93.19       67.28     18.15 o 
   1  14   1      502.98      469.03     28.69 o 
   2  14   1      260.42      231.41     19.74 o 
   3  14   1       64.79       52.11     14.49 o 
   4  14   1      777.15      734.85     41.57 o 
   5  14   1      270.34      241.26     42.16 o 
   6  14   1        1.03       67.31     39.81 o 
   7  14   1       39.40       54.70     62.00 o 
   8  14   1       24.70       73.82     71.41 o 
  -8  15   1      988.51      882.99    145.71 o 
  -7  15   1     1173.00     1137.91    155.01 o 
  -6  15   1      198.34      132.72     44.46 o 
  -5  15   1     2018.64     2144.63    110.86 o 
  -4  15   1     1279.31     1164.35     58.86 o 
  -3  15   1     3288.83     3289.16    107.81 o 
  -2  15   1     1701.04     1729.56     61.75 o 
  -1  15   1       79.85       51.92     21.00 o 
   0  15   1     1378.76     1335.16     50.57 o 
   1  15   1     3915.89     4019.32    130.52 o 
   2  15   1     2759.15     2857.37    111.94 o 
   3  15   1     3868.54     3997.36    157.53 o 
   4  15   1      506.48      418.09     47.75 o 
   5  15   1      506.08      441.01     55.32 o 
   6  15   1     1957.67     1946.01    222.12 o 
   7  15   1      353.62      295.13     85.32 o 
  -7  16   1      907.00      881.14    148.41 o 
  -6  16   1      602.26      465.95     91.22 o 
  -5  16   1      181.52      193.71     58.25 o 
  -4  16   1     1779.67     1850.42    107.72 o 
  -3  16   1     1510.21     1591.55     79.12 o 
  -2  16   1      859.56      859.33     49.65 o 
  -1  16   1     3216.65     3365.01    118.44 o 
   0  16   1      749.09      801.80     46.46 o 
   1  16   1      820.38      828.24     57.86 o 
   2  16   1     1517.65     1494.45     87.32 o 
   3  16   1      302.74      199.61     50.21 o 
   4  16   1     1784.59     1724.35    133.01 o 
   5  16   1      635.10      681.96     94.45 o 
   6  16   1       59.33       18.14     58.88 o 
   7  16   1      839.67      674.36    150.17 o 
  -7  17   1      266.98      335.58    117.56 o 
  -6  17   1        1.92      -21.88     66.46 o 
  -5  17   1     1213.69     1137.65    162.35 o 
  -4  17   1      887.82      992.27     96.72 o 
  -3  17   1       88.72       34.86     50.58 o 
  -2  17   1      478.98      430.57     49.19 o 
  -1  17   1        0.02       61.64     39.24 o 
   0  17   1       21.44       33.04     40.08 o 
   1  17   1      106.36       35.02     49.05 o 
   2  17   1      705.54      802.21     77.09 o 
   3  17   1     1043.19     1006.19     88.97 o 
   4  17   1       31.21       89.60     54.40 o 
   5  17   1      703.47      589.89     94.43 o 
   6  17   1      310.06      103.31     82.12 o 
  -6  18   1      589.20      312.50    108.23 o 
  -5  18   1     1080.15      850.16    122.28 o 
  -4  18   1      256.90      326.51     70.75 o 
  -3  18   1      707.46      658.55    113.75 o 
  -2  18   1      350.78      399.42     60.73 o 
  -1  18   1     1199.26     1185.43     98.61 o 
   0  18   1      658.01      724.78     80.78 o 
   1  18   1      824.89      828.57     97.82 o 
   2  18   1      606.08      621.87     96.93 o 
   3  18   1      720.05      668.32     98.39 o 
   4  18   1      398.43      368.03     82.09 o 
   5  18   1      212.48      204.60     89.28 o 
  -5  19   1      490.77      465.75    142.05 o 
  -4  19   1       93.66      102.96     88.98 o 
  -3  19   1       93.69      109.71     62.67 o 
  -2  19   1      279.57      292.13     69.74 o 
  -1  19   1       14.13       -8.03     64.05 o 
   0  19   1      775.78      838.05    107.42 o 
   1  19   1      115.17       41.98     65.35 o 
   2  19   1        3.59       -0.91     68.97 o 
   3  19   1      197.33      124.13     65.65 o 
   4  19   1      129.36       23.44     64.85 o 
  -3  20   1      979.49      918.78    179.04 o 
  -2  20   1      823.90      743.00    142.19 o 
  -1  20   1     1855.16     1779.99    318.43 o 
   0  20   1      755.41      565.30    123.56 o 
   1  20   1      749.60      729.78    155.56 o 
   2  20   1     2111.41     1988.22    333.02 o 
 -12   0   2     1545.15     1403.23    237.45 o 
 -11   0   2      927.23      965.91    142.74 o 
 -10   0   2     4422.51     4791.03    229.56 o 
  -9   0   2      403.19      375.00     34.63 o 
  -8   0   2     2151.82     2211.82     74.66 o 
  -7   0   2    20048.47    21044.42    434.81 o 
  -6   0   2     1023.72     1206.36     38.35 o 
  -5   0   2    17060.02    17127.19    320.46 o 
  -4   0   2     6258.03     5937.28    112.52 o 
  -3   0   2     3906.61     3904.39     81.11 o 
  -2   0   2   126061.78   126675.66   2938.28 o 
  -1   0   2     1582.89     1503.81     34.38 o 
   0   0   2    11350.13    10844.81    245.31 o 
   1   0   2    29685.26    29706.06    637.47 o 
   2   0   2     5051.67     5309.64    101.62 o 
   3   0   2    23258.54    23998.83    437.94 o 
   4   0   2    10007.42    10280.51    191.24 o 
   5   0   2      239.26      220.62     20.59 o 
   6   0   2     4493.79     4798.35    123.59 o 
   7   0   2     2577.58     2631.89    112.99 o 
   8   0   2     5983.72     6214.52    276.30 o 
   9   0   2      640.89      580.74     80.44 o 
  10   0   2      244.39      142.63     86.61 o 
  11   0   2      178.95      334.11    169.78 o 
 -12   1   2       44.95       -6.98     70.85 o 
 -11   1   2        0.25      -46.80     51.20 o 
 -10   1   2      187.02      141.61     35.73 o 
  -9   1   2       15.77        4.75     14.64 o 
  -8   1   2      236.75      237.40     18.24 o 
  -7   1   2      855.95      887.19     25.18 o 
  -6   1   2      785.38      741.73     19.89 o 
  -5   1   2      127.28      135.53      8.96 o 
  -4   1   2      410.49      374.20      9.98 o 
  -3   1   2    18461.16    18996.50    236.60 o 
  -2   1   2    12712.82    12971.57    177.45 o 
  -1   1   2     4091.77     4024.36     57.00 o 
   0   1   2     3998.88     3925.76     63.58 o 
   1   1   2      553.81      614.09     13.58 o 
   2   1   2     6744.63     6849.99     88.96 o 
   3   1   2     1626.25     1587.78     27.02 o 
   4   1   2      275.21      303.56     12.70 o 
   5   1   2      392.08      422.33     16.22 o 
   6   1   2       75.23       60.03     13.15 o 
   7   1   2      716.13      648.22     36.07 o 
   8   1   2      364.80      307.72     34.96 o 
   9   1   2        1.78      -25.86     41.31 o 
  10   1   2       70.98       87.61     54.05 o 
  11   1   2       89.67      -78.92     78.92 o 
 -12   2   2     2199.84     2450.50    281.71 o 
 -11   2   2       95.24       49.06     40.94 o 
 -10   2   2     1634.48     1701.56     79.14 o 
  -9   2   2     2087.69     2172.72     62.63 o 
  -8   2   2      142.80      128.03     15.16 o 
  -7   2   2     9985.38    10537.40    167.05 o 
  -6   2   2      865.07      868.17     21.60 o 
  -5   2   2     1015.57      941.73     21.91 o 
  -4   2   2     6749.10     6712.79     88.95 o 
  -3   2   2     1302.61     1311.87     20.53 o 
  -2   2   2    53516.79    54123.54    700.85 o 
  -1   2   2     5040.67     4900.85     72.75 o 
   0   2   2    14415.10    14237.31    221.09 o 
   1   2   2      855.63      677.27     14.27 o 
   2   2   2       28.49       16.38      6.85 o 
   3   2   2    24145.07    24877.04    299.72 o 
   4   2   2     1365.88     1392.66     25.53 o 
   5   2   2     4485.18     4705.56     76.08 o 
   6   2   2     4884.48     5105.21     82.48 o 
   7   2   2       24.16       26.91     18.37 o 
   8   2   2     5189.42     5599.02    175.35 o 
   9   2   2     2270.91     2278.07    132.46 o 
  10   2   2      335.37      217.86     66.17 o 
  11   2   2      865.74      773.81    171.00 o 
 -12   3   2       79.06       54.44     77.67 o 
 -11   3   2      973.53      984.11     89.45 o 
 -10   3   2        0.62      -14.17     20.47 o 
  -9   3   2       55.59       43.27     18.69 o 
  -8   3   2     2917.01     3045.65     66.54 o 
  -7   3   2       29.26       30.80     11.58 o 
  -6   3   2     3276.36     3276.95     53.73 o 
  -5   3   2       21.60       32.50      8.52 o 
  -4   3   2      168.62      192.94      9.27 o 
  -3   3   2    18116.47    18266.48    215.79 o 
  -2   3   2    14761.59    15277.89    191.55 o 
  -1   3   2       25.86       18.67      5.07 o 
   0   3   2     3932.31     3735.75     60.76 o 
   1   3   2     1086.53     1021.67     18.74 o 
   2   3   2    14081.05    14323.65    185.80 o 
   3   3   2     1412.17     1405.27     26.94 o 
   4   3   2     9403.11     9632.14    117.96 o 
   5   3   2      112.44      111.59     12.65 o 
   6   3   2       71.96       66.74     14.52 o 
   7   3   2      983.05     1065.20     37.88 o 
   8   3   2      443.11      422.08     30.87 o 
   9   3   2     1195.27     1219.74     83.21 o 
  10   3   2      294.08      222.80     64.41 o 
  11   3   2      161.56      116.67     97.33 o 
 -12   4   2      506.82      488.89    109.81 o 
 -11   4   2       76.92       77.95     38.28 o 
 -10   4   2      270.69      267.93     38.59 o 
  -9   4   2      422.39      396.34     31.44 o 
  -8   4   2      202.25      163.27     19.62 o 
  -7   4   2     1382.25     1395.82     34.13 o 
  -6   4   2      251.34      217.65     14.21 o 
  -5   4   2     1174.82     1143.67     24.55 o 
  -4   4   2     3180.92     3135.08     43.74 o 
  -3   4   2     2224.52     2266.07     33.96 o 
  -2   4   2    11741.11    11714.71    149.01 o 
  -1   4   2    10746.88    10759.35    137.47 o 
   0   4   2     1130.82     1068.50     19.70 o 
   1   4   2     6200.81     6112.38     83.89 o 
   2   4   2     4247.55     4512.04     66.95 o 
   3   4   2     6608.92     6866.17     96.68 o 
   4   4   2     1762.38     1797.90     31.57 o 
   5   4   2     1494.81     1553.99     33.36 o 
   6   4   2     1771.75     1854.63     42.74 o 
   7   4   2       13.03       11.00     20.55 o 
   8   4   2     1570.77     1494.58     69.94 o 
   9   4   2     1103.48     1022.42     74.42 o 
  10   4   2        5.61      -61.73     61.73 o 
  11   4   2      481.18      387.62    143.26 o 
 -12   5   2      106.99      114.84     85.85 o 
 -11   5   2     2335.04     2227.58    247.05 o 
 -10   5   2       83.19       35.92     38.64 o 
  -9   5   2      743.33      724.36     37.26 o 
  -8   5   2     5213.92     5439.28    123.75 o 
  -7   5   2        0.89      -14.53     14.53 o 
  -6   5   2     6221.30     6228.13    100.26 o 
  -5   5   2      950.29      937.52     21.33 o 
  -4   5   2      338.78      330.63     11.76 o 
  -3   5   2     4696.05     4315.90     58.52 o 
  -2   5   2      887.66      882.61     16.33 o 
  -1   5   2    15933.73    15158.80    178.59 o 
   0   5   2       67.75      103.66      8.83 o 
   1   5   2      199.83      186.09      8.85 o 
   2   5   2    19414.02    19546.61    246.55 o 
   3   5   2     2216.88     2382.66     40.65 o 
   4   5   2    11107.98    11607.74    185.47 o 
   5   5   2     2550.10     2579.96     49.39 o 
   6   5   2        4.10        5.03     17.45 o 
   7   5   2     4898.06     5288.47    132.85 o 
   8   5   2      634.23      681.69     47.65 o 
   9   5   2     1959.66     2057.75    146.42 o 
  10   5   2     1320.39     1385.88    179.07 o 
 -12   6   2       65.30      175.51    131.23 o 
 -11   6   2      213.70      134.10     61.11 o 
 -10   6   2      105.62      101.20     37.05 o 
  -9   6   2       36.08       10.85     23.69 o 
  -8   6   2     1052.88     1059.30     38.85 o 
  -7   6   2       21.50       54.32     15.45 o 
  -6   6   2      462.67      430.41     16.51 o 
  -5   6   2     1052.86     1048.48     26.53 o 
  -4   6   2      160.77      139.87     10.54 o 
  -3   6   2     2608.92     2726.83     38.46 o 
  -2   6   2      441.90      478.97     12.21 o 
  -1   6   2     1486.15     1456.13     23.97 o 
   0   6   2      299.21      308.98     11.50 o 
   1   6   2     3758.82     3804.26     52.38 o 
   2   6   2        3.68       -1.67      7.55 o 
   3   6   2      155.38      166.88     11.43 o 
   4   6   2     3531.69     3630.28     64.83 o 
   5   6   2      861.45      832.77     24.32 o 
   6   6   2      591.82      568.17     27.63 o 
   7   6   2       19.08        9.93     21.85 o 
   8   6   2       71.04       77.90     38.83 o 
   9   6   2       29.44      -43.28     43.28 o 
  10   6   2       32.74      100.55     78.24 o 
 -12   7   2      292.93       80.71    118.24 o 
 -11   7   2     1080.66     1010.96    151.88 o 
 -10   7   2       32.99      -20.94     34.26 o 
  -9   7   2     2513.65     2509.79     96.81 o 
  -8   7   2     1618.55     1675.21     55.39 o 
  -7   7   2     1369.77     1335.83     40.56 o 
  -6   7   2    14152.88    15239.73    234.34 o 
  -5   7   2     1660.94     1603.18     36.82 o 
  -4   7   2     6026.30     5921.34     79.30 o 
  -3   7   2    17112.58    17131.06    212.70 o 
  -2   7   2      631.33      736.28     16.01 o 
  -1   7   2    28815.39    29047.32    341.48 o 
   0   7   2    13027.86    12822.65    159.22 o 
   1   7   2     1400.27     1309.28     23.95 o 
   2   7   2    19284.38    19889.26    242.41 o 
   3   7   2     3369.68     3423.62     55.61 o 
   4   7   2     3839.08     4099.04     70.57 o 
   5   7   2     6629.55     7080.07    141.21 o 
   6   7   2       56.93       69.88     21.29 o 
   7   7   2     1880.07     1946.91     73.14 o 
   8   7   2     1384.29     1321.41     87.68 o 
   9   7   2      272.26      219.44     57.62 o 
  10   7   2      919.90      902.60    127.85 o 
 -11   8   2      502.14      453.44     86.38 o 
 -10   8   2       80.34      125.87     47.88 o 
  -9   8   2       63.04       39.91     31.05 o 
  -8   8   2       60.85       43.28     23.19 o 
  -7   8   2      728.83      752.32     28.32 o 
  -6   8   2     2690.54     2705.00     60.89 o 
  -5   8   2     3132.03     3171.08     59.75 o 
  -4   8   2     1130.02     1156.77     24.79 o 
  -3   8   2       91.51       87.40     10.90 o 
  -2   8   2     7650.66     7304.27     92.00 o 
  -1   8   2      550.95      550.17     15.56 o 
   0   8   2      420.36      393.21     13.55 o 
   1   8   2     6139.05     6347.47     84.80 o 
   2   8   2      450.49      384.69     13.81 o 
   3   8   2     3398.64     3386.62     55.20 o 
   4   8   2      998.24     1003.50     27.39 o 
   5   8   2       94.32       66.03     17.13 o 
   6   8   2        2.84        6.38     15.49 o 
   7   8   2     1667.23     1606.36     70.31 o 
   8   8   2      170.31      106.02     37.04 o 
   9   8   2       42.81       -8.58     57.53 o 
  10   8   2        8.22       -7.42     71.42 o 
 -11   9   2     1513.21     1412.98    185.25 o 
 -10   9   2     1188.84     1054.78    131.48 o 
  -9   9   2      843.22      736.75     54.99 o 
  -8   9   2     1475.79     1451.28     61.96 o 
  -7   9   2      311.30      249.32     22.82 o 
  -6   9   2     4265.37     4570.35     94.14 o 
  -5   9   2     4176.17     4388.35     77.64 o 
  -4   9   2     3004.23     3084.10     48.07 o 
  -3   9   2     1901.41     1796.47     32.79 o 
  -2   9   2        4.49       -1.79      9.57 o 
  -1   9   2      786.57      776.11     18.30 o 
   0   9   2     6987.19     6974.79     99.18 o 
   1   9   2     4902.44     5011.12     83.13 o 
   2   9   2     4102.10     4279.14     71.90 o 
   3   9   2      176.75      174.16     13.04 o 
   4   9   2     3220.85     3325.27     67.91 o 
   5   9   2     2635.87     2730.24     67.63 o 
   6   9   2      695.52      658.36     33.93 o 
   7   9   2     3151.77     3240.16    132.01 o 
   8   9   2      287.98      220.28     49.67 o 
   9   9   2      388.39      352.79     78.71 o 
  10   9   2     2150.34     1937.60    344.41 o 
 -11  10   2       71.77        1.00     62.10 o 
 -10  10   2      908.43      880.31    113.95 o 
  -9  10   2      600.08      481.67     61.59 o 
  -8  10   2       16.31      -28.32     28.32 o 
  -7  10   2     1497.31     1486.97     51.63 o 
  -6  10   2        7.96       -5.47     15.93 o 
  -5  10   2      984.03      981.32     29.58 o 
  -4  10   2     1400.56     1407.82     29.42 o 
  -3  10   2      144.93      134.89     12.42 o 
  -2  10   2     3047.07     2949.00     47.70 o 
  -1  10   2        3.99       11.34     10.14 o 
   0  10   2     2567.27     2564.47     42.68 o 
   1  10   2     1037.95     1000.27     26.66 o 
   2  10   2      576.05      591.11     20.20 o 
   3  10   2     4165.36     4209.85     79.21 o 
   4  10   2      884.55      866.89     27.92 o 
   5  10   2      629.29      604.51     29.37 o 
   6  10   2     2627.30     2743.80     96.07 o 
   7  10   2      204.14      164.02     33.97 o 
   8  10   2     1161.36     1150.76    102.96 o 
   9  10   2      665.55      483.55     90.03 o 
 -10  11   2      625.59      450.25     90.71 o 
  -9  11   2      626.20      527.13     69.13 o 
  -8  11   2      492.99      400.08     43.05 o 
  -7  11   2      323.76      269.37     28.84 o 
  -6  11   2      802.10      819.27     32.69 o 
  -5  11   2     1582.96     1646.04     44.22 o 
  -4  11   2     1417.76     1470.65     33.65 o 
  -3  11   2      418.39      405.81     16.78 o 
  -2  11   2      383.85      405.17     15.70 o 
  -1  11   2        7.27        1.32     12.14 o 
   0  11   2     1460.50     1467.91     31.72 o 
   1  11   2      849.64      879.16     25.24 o 
   2  11   2     1603.77     1624.90     40.73 o 
   3  11   2       94.93      100.47     18.69 o 
   4  11   2       45.16       18.71     17.72 o 
   5  11   2     2429.98     2461.28     71.42 o 
   6  11   2      417.07      371.60     36.99 o 
   7  11   2      289.19      320.36     50.63 o 
   8  11   2        1.61      -61.75     61.75 o 
   9  11   2       15.88       -0.11     70.46 o 
 -10  12   2     1520.42     1543.97    245.74 o 
  -9  12   2      689.22      808.46    108.21 o 
  -8  12   2       76.30       71.85     35.31 o 
  -7  12   2     1111.39     1130.17     55.26 o 
  -6  12   2     1843.52     1861.72     63.53 o 
  -5  12   2     1809.23     1951.26     52.12 o 
  -4  12   2     3132.15     3334.97     63.85 o 
  -3  12   2      359.27      332.98     17.73 o 
  -2  12   2     1938.93     2008.22     42.29 o 
  -1  12   2      192.52      188.99     14.90 o 
   0  12   2     2990.57     3010.13     65.62 o 
   1  12   2     4269.87     4485.39    105.70 o 
   2  12   2       15.99       -2.57     18.01 o 
   3  12   2      419.77      405.93     27.58 o 
   4  12   2      342.02      360.33     21.88 o 
   5  12   2      444.13      451.58     36.96 o 
   6  12   2     3849.71     3917.47    187.52 o 
   7  12   2      146.47       72.78     49.76 o 
   8  12   2     1065.20     1103.76    137.21 o 
 -10  13   2        0.84      -43.43     83.81 o 
  -9  13   2      191.62      167.01     65.11 o 
  -8  13   2      254.62      226.25     56.66 o 
  -7  13   2      153.63      145.49     34.68 o 
  -6  13   2       18.29       10.66     26.76 o 
  -5  13   2       86.16       93.37     18.71 o 
  -4  13   2      163.28      158.06     17.32 o 
  -3  13   2      225.54      217.06     15.55 o 
  -2  13   2        0.41      -11.58     12.79 o 
  -1  13   2       32.31       31.26     15.89 o 
   0  13   2      710.48      662.36     32.00 o 
   1  13   2      162.29      148.82     22.38 o 
   2  13   2      214.42      237.49     23.90 o 
   3  13   2      310.15      261.91     29.98 o 
   4  13   2      444.67      404.68     37.57 o 
   5  13   2      130.76      149.39     37.14 o 
   6  13   2      105.83       41.71     39.05 o 
   7  13   2       46.06       81.35     50.78 o 
   8  13   2       68.13      -54.66     66.86 o 
  -9  14   2      377.74      274.05    107.40 o 
  -8  14   2     1295.41     1266.06    161.68 o 
  -7  14   2     1255.31     1387.63    111.86 o 
  -6  14   2       41.99       49.53     33.33 o 
  -5  14   2     4213.03     4520.75    138.95 o 
  -4  14   2     4036.32     4419.73    113.18 o 
  -3  14   2     1591.38     1645.00     47.15 o 
  -2  14   2     3674.06     3897.57    102.16 o 
  -1  14   2     1693.21     1734.21     57.34 o 
   0  14   2     2438.59     2537.24     77.97 o 
   1  14   2     7901.47     8124.72    227.39 o 
   2  14   2      409.42      375.41     37.55 o 
   3  14   2        4.86       -4.01     26.70 o 
   4  14   2     1796.12     1833.85     97.83 o 
   5  14   2      112.37      122.94     39.36 o 
   6  14   2     3281.09     3554.63    332.42 o 
   7  14   2      314.59      225.51     67.07 o 
  -8  15   2       53.84      -12.04     68.45 o 
  -7  15   2      292.96      188.98     59.98 o 
  -6  15   2     2411.67     2547.03    172.81 o 
  -5  15   2       28.32      -19.60     34.58 o 
  -4  15   2      948.81     1012.86     50.72 o 
  -3  15   2     1963.44     1929.28     69.83 o 
  -2  15   2        2.24       -4.30     24.02 o 
  -1  15   2      774.83      787.42     43.63 o 
   0  15   2     2202.47     2310.04     94.88 o 
   1  15   2       68.06       56.37     32.36 o 
   2  15   2     1662.29     1609.77     79.89 o 
   3  15   2      693.34      699.05     55.97 o 
   4  15   2      106.13       47.63     43.94 o 
   5  15   2      825.21      792.77     72.25 o 
   6  15   2      191.73      102.23     69.63 o 
   7  15   2      104.11       51.40     76.90 o 
  -8  16   2      122.46      228.58     91.07 o 
  -7  16   2      317.68      254.00     99.49 o 
  -6  16   2       78.97       26.15     62.50 o 
  -5  16   2      596.01      498.49     61.29 o 
  -4  16   2      807.59      796.49     65.40 o 
  -3  16   2      243.26      237.30     37.05 o 
  -2  16   2       21.66       36.95     30.24 o 
  -1  16   2      172.44      134.28     36.16 o 
   0  16   2      671.78      698.16     52.72 o 
   1  16   2     1075.90     1160.90     79.09 o 
   2  16   2      295.28      330.41     44.02 o 
   3  16   2      244.83      290.21     58.39 o 
   4  16   2      194.90      259.11     61.64 o 
   5  16   2      945.99      937.60    121.65 o 
   6  16   2     1928.90     2170.03    360.01 o 
  -7  17   2       19.12       73.84     91.46 o 
  -6  17   2      492.39      500.87    116.65 o 
  -5  17   2     1305.05     1288.20    166.79 o 
  -4  17   2      802.06      750.91     68.71 o 
  -3  17   2      627.47      686.60     62.74 o 
  -2  17   2       28.46       12.70     47.10 o 
  -1  17   2      924.53      955.58     72.87 o 
   0  17   2      712.96      744.34     64.60 o 
   1  17   2      745.85      807.72     81.13 o 
   2  17   2     1803.28     1829.93    134.95 o 
   3  17   2       11.38       77.07     51.37 o 
   4  17   2      345.06      297.80     69.08 o 
   5  17   2     1307.14     1207.29    149.24 o 
  -6  18   2       25.21      -49.76     84.55 o 
  -5  18   2      147.66      180.62     68.87 o 
  -4  18   2      177.00      127.88     68.16 o 
  -3  18   2        7.73       42.45     55.41 o 
  -2  18   2      285.52      309.68     69.25 o 
  -1  18   2       21.83       98.99     60.27 o 
   0  18   2      373.33      347.60     72.81 o 
   1  18   2      280.35      264.31     71.77 o 
   2  18   2       36.74      -10.05     59.87 o 
   3  18   2      526.36      425.06     92.36 o 
   4  18   2       38.77       -7.00     75.56 o 
  -5  19   2      465.99      361.54    132.84 o 
  -4  19   2      636.87      653.37    149.50 o 
  -3  19   2      738.44      712.27    111.50 o 
  -2  19   2        9.17       67.59     64.53 o 
  -1  19   2      624.80      455.13     86.47 o 
   0  19   2     1120.72     1253.43    175.43 o 
   1  19   2      508.88      396.88     91.02 o 
   2  19   2      814.66      725.06    118.55 o 
   3  19   2      118.71      153.61     78.50 o 
  -3  20   2       49.00       30.23     74.36 o 
  -2  20   2      268.65      252.48     77.67 o 
  -1  20   2        4.82       25.61     90.40 o 
   0  20   2        0.64       37.02     94.99 o 
   1  20   2        1.11      -18.29     82.68 o 
 -12   1   3     1054.66     1103.00    138.08 o 
 -11   1   3       47.25       44.82     48.31 o 
 -10   1   3     1205.19     1137.80     53.85 o 
  -9   1   3     3490.92     3621.07     86.36 o 
  -8   1   3      485.12      492.63     21.45 o 
  -7   1   3    12247.61    12858.94    212.14 o 
  -6   1   3      574.73      563.73     17.40 o 
  -5   1   3     3764.30     3801.73     54.05 o 
  -4   1   3    16631.23    16056.23    215.63 o 
  -3   1   3      196.61      181.17      8.41 o 
  -2   1   3    48905.82    48396.97    644.18 o 
  -1   1   3     8410.76     7877.52    114.12 o 
   0   1   3      225.78      192.20      9.07 o 
   1   1   3    25332.10    25054.22    406.09 o 
   2   1   3     7432.23     7608.75    113.58 o 
   3   1   3    14169.48    14918.89    191.74 o 
   4   1   3     4221.48     4412.83     71.08 o 
   5   1   3      811.23      826.88     24.07 o 
   6   1   3     3234.64     3368.96     77.69 o 
   7   1   3     1219.25     1315.33     52.25 o 
   8   1   3     1594.76     1574.47     81.14 o 
   9   1   3     1492.54     1494.30    123.12 o 
  10   1   3      363.26      327.62     77.59 o 
 -12   2   3       94.98      201.56     79.70 o 
 -11   2   3       57.21      129.15     52.86 o 
 -10   2   3      108.03       60.96     26.08 o 
  -9   2   3      338.68      268.41     21.66 o 
  -8   2   3     3297.64     3443.33     72.22 o 
  -7   2   3      742.75      730.45     21.44 o 
  -6   2   3     3765.06     3732.66     60.13 o 
  -5   2   3     4069.72     4090.55     54.70 o 
  -4   2   3       26.10       18.94      6.75 o 
  -3   2   3    11551.80    11161.01    152.16 o 
  -2   2   3       25.58       14.40      7.25 o 
  -1   2   3     2613.40     2540.79     39.32 o 
   0   2   3     3258.99     3053.74     53.55 o 
   1   2   3     5131.73     5315.60     86.38 o 
   2   2   3     2896.85     2762.21     44.09 o 
   3   2   3     1424.34     1369.83     26.91 o 
   4   2   3        2.91       -0.87     10.66 o 
   5   2   3     1281.30     1316.39     30.41 o 
   6   2   3     6611.50     6951.02    158.80 o 
   7   2   3        7.24       19.03     23.34 o 
   8   2   3      935.52      839.50     59.60 o 
   9   2   3       47.12       57.09     61.46 o 
  10   2   3       25.54       17.09     75.84 o 
 -12   3   3     1097.69     1176.74    173.25 o 
 -11   3   3      664.94      597.24     70.51 o 
 -10   3   3      234.67      207.04     22.89 o 
  -9   3   3     2408.64     2539.37     63.48 o 
  -8   3   3       24.00       25.00     12.99 o 
  -7   3   3     2496.42     2482.20     47.37 o 
  -6   3   3     1057.93     1062.06     25.25 o 
  -5   3   3        4.84        8.45      7.13 o 
  -4   3   3     3490.77     3527.01     48.96 o 
  -3   3   3      257.22      252.46     10.12 o 
  -2   3   3       17.33       41.75      6.90 o 
  -1   3   3        6.54       18.97      7.22 o 
   0   3   3     1403.03     1360.21     25.02 o 
   1   3   3     3686.12     3524.57     53.05 o 
   2   3   3     1902.27     2173.82     37.14 o 
   3   3   3     7296.09     7425.37    100.49 o 
   4   3   3     3093.85     3114.63     51.81 o 
   5   3   3      112.59      106.18     11.95 o 
   6   3   3     1099.91     1128.28     36.16 o 
   7   3   3     2217.92     2314.31     73.05 o 
   8   3   3     1754.26     1754.79     99.19 o 
   9   3   3     1911.35     1999.36    152.95 o 
  10   3   3      140.62      181.19     72.58 o 
 -12   4   3        3.24      -42.92     71.79 o 
 -11   4   3      870.37      738.60     86.62 o 
 -10   4   3      954.69      947.51     57.26 o 
  -9   4   3      196.67      168.65     22.78 o 
  -8   4   3     6027.35     6298.03    133.74 o 
  -7   4   3      381.62      375.39     15.31 o 
  -6   4   3      815.27      809.06     20.09 o 
  -5   4   3      821.44      737.73     17.14 o 
  -4   4   3      912.70      897.67     19.28 o 
  -3   4   3     9458.05     9114.99    118.27 o 
  -2   4   3      242.21      250.51      9.84 o 
  -1   4   3     4357.46     4211.78     61.42 o 
   0   4   3     2400.45     2243.28     38.29 o 
   1   4   3     1804.58     2003.36     33.72 o 
   2   4   3     3557.45     2899.90     47.28 o 
   3   4   3      670.89      617.82     19.83 o 
   4   4   3     4555.31     4724.87     75.83 o 
   5   4   3     4763.76     4879.46     89.51 o 
   6   4   3     1728.35     1712.96     50.05 o 
   7   4   3     5684.99     6122.25    151.45 o 
   8   4   3     1560.87     1568.04     93.49 o 
   9   4   3      247.96      208.86     62.57 o 
  10   4   3      987.23     1091.20    144.71 o 
 -12   5   3       84.98      129.01     75.26 o 
 -11   5   3       20.63      -50.34     50.34 o 
 -10   5   3      367.89      296.09     38.88 o 
  -9   5   3       19.03       24.54     19.36 o 
  -8   5   3      497.87      475.97     25.14 o 
  -7   5   3      599.11      586.55     23.75 o 
  -6   5   3      144.40      121.51     11.74 o 
  -5   5   3      945.98      876.34     21.10 o 
  -4   5   3      824.36      788.12     18.18 o 
  -3   5   3     3201.16     3527.86     48.58 o 
  -2   5   3      807.36      945.05     19.73 o 
  -1   5   3     9969.30     9778.26    132.30 o 
   0   5   3      265.69      252.32     11.80 o 
   1   5   3      768.17      671.14     17.48 o 
   2   5   3     1520.74     1491.77     31.07 o 
   3   5   3      121.89      153.71     14.63 o 
   4   5   3     2614.70     2680.36     51.32 o 
   5   5   3      825.92      813.10     26.35 o 
   6   5   3       31.27       32.95     18.70 o 
   7   5   3       15.09       17.01     28.66 o 
   8   5   3      447.72      396.92     49.68 o 
   9   5   3      251.56      167.85     75.05 o 
  10   5   3        5.80      -37.37     75.51 o 
 -12   6   3      134.15       36.98     77.56 o 
 -11   6   3     1302.59     1191.11    156.50 o 
 -10   6   3      720.43      687.64     53.80 o 
  -9   6   3      517.27      504.64     32.02 o 
  -8   6   3     5210.50     5540.46    140.38 o 
  -7   6   3     1286.76     1301.23     38.99 o 
  -6   6   3     4719.53     4910.06     84.84 o 
  -5   6   3     5724.79     5738.91     87.41 o 
  -4   6   3     1464.57     1499.91     27.80 o 
  -3   6   3    31066.70    32386.04    387.04 o 
  -2   6   3     1920.00     1869.72     30.92 o 
  -1   6   3     7504.12     7316.06     95.57 o 
   0   6   3     9846.00     9422.00    128.88 o 
   1   6   3     6909.38     7304.60    105.50 o 
   2   6   3    10589.23    10416.37    140.80 o 
   3   6   3     3246.24     3266.17     59.06 o 
   4   6   3      601.52      574.85     23.69 o 
   5   6   3     3907.61     4127.55     85.19 o 
   6   6   3      510.79      590.31     33.49 o 
   7   6   3     3693.05     3662.71    133.59 o 
   8   6   3     1414.83     1446.56     91.10 o 
   9   6   3      126.56        5.64     51.42 o 
  10   6   3      466.33      347.07    102.74 o 
 -12   7   3      127.82       13.53     82.20 o 
 -11   7   3       22.76      -11.40     69.37 o 
 -10   7   3       78.28      105.22     41.93 o 
  -9   7   3      531.38      443.84     35.56 o 
  -8   7   3      109.53       75.87     21.11 o 
  -7   7   3     2419.36     2447.16     57.35 o 
  -6   7   3      253.36      219.66     15.30 o 
  -5   7   3      227.85      202.23     13.36 o 
  -4   7   3     1591.82     1582.12     30.77 o 
  -3   7   3       79.90      111.75     10.86 o 
  -2   7   3     2004.38     2008.76     32.30 o 
  -1   7   3       64.04       46.75      9.94 o 
   0   7   3      629.23      685.85     16.87 o 
   1   7   3        0.30        2.56      9.37 o 
   2   7   3        7.44        8.29     10.27 o 
   3   7   3     1872.38     1961.52     39.97 o 
   4   7   3      237.98      225.01     17.16 o 
   5   7   3      195.44      176.66     21.04 o 
   6   7   3      160.08      112.47     26.71 o 
   7   7   3      627.38      540.23     43.46 o 
   8   7   3       98.83       60.14     44.90 o 
   9   7   3       17.01      -17.48     60.35 o 
 -11   8   3     1431.64     1434.82    216.33 o 
 -10   8   3      677.62      609.08     66.45 o 
  -9   8   3      532.95      516.73     38.94 o 
  -8   8   3     3761.83     3861.42    106.20 o 
  -7   8   3      648.25      640.40     26.44 o 
  -6   8   3     3851.28     4032.55     87.77 o 
  -5   8   3     6422.10     6630.36    110.22 o 
  -4   8   3     1995.69     2007.21     37.91 o 
  -3   8   3    11399.89    11694.34    166.62 o 
  -2   8   3     4582.72     4590.07     64.13 o 
  -1   8   3     6845.71     6893.34     96.02 o 
   0   8   3     8764.43     8804.64    120.41 o 
   1   8   3      469.46      451.39     16.50 o 
   2   8   3     5361.92     5488.48     83.30 o 
   3   8   3     4104.94     4210.18     73.02 o 
   4   8   3      468.88      509.74     22.27 o 
   5   8   3     5129.40     5371.12    131.33 o 
   6   8   3       17.82       12.18     17.37 o 
   7   8   3     1839.51     1660.12     91.80 o 
   8   8   3     1378.23     1251.55    104.05 o 
   9   8   3        1.44       -7.45     63.55 o 
 -11   9   3        9.23      -87.12    102.39 o 
 -10   9   3      153.68       90.39     43.57 o 
  -9   9   3      824.27      793.71     55.49 o 
  -8   9   3     1008.31      883.64     45.96 o 
  -7   9   3     3167.97     3170.72     94.17 o 
  -6   9   3      187.75      173.31     19.31 o 
  -5   9   3      649.84      637.48     23.61 o 
  -4   9   3     3332.31     3415.23     57.66 o 
  -3   9   3     1358.74     1458.18     30.18 o 
  -2   9   3     5293.06     5213.15     81.98 o 
  -1   9   3     1457.87     1483.66     33.53 o 
   0   9   3      470.60      435.69     18.00 o 
   1   9   3     6943.85     7130.80    107.31 o 
   2   9   3     1664.00     1695.15     35.37 o 
   3   9   3     1700.38     1713.93     38.57 o 
   4   9   3      712.81      725.66     30.33 o 
   5   9   3      144.87      118.87     21.68 o 
   6   9   3      595.93      572.13     42.75 o 
   7   9   3     1314.37     1294.31     75.31 o 
   8   9   3      180.55      134.10     50.13 o 
   9   9   3       19.99      -18.40     72.97 o 
 -11  10   3     1176.43     1042.19    211.87 o 
 -10  10   3      767.19      730.78     96.84 o 
  -9  10   3      206.40      127.02     39.99 o 
  -8  10   3       90.12       62.69     30.75 o 
  -7  10   3      212.81      225.98     23.49 o 
  -6  10   3      480.76      432.38     27.45 o 
  -5  10   3     1428.56     1472.76     39.10 o 
  -4  10   3      182.50      157.22     15.03 o 
  -3  10   3      166.12      152.42     14.08 o 
  -2  10   3      659.77      630.47     20.85 o 
  -1  10   3      512.01      478.36     18.33 o 
   0  10   3     4453.50     4606.71     77.26 o 
   1  10   3     3776.42     3795.79     65.12 o 
   2  10   3     1534.32     1610.65     38.73 o 
   3  10   3     1003.57      985.81     31.06 o 
   4  10   3     2296.96     2279.04     65.20 o 
   5  10   3     3931.64     4386.38    142.07 o 
   6  10   3      189.68      136.54     33.33 o 
   7  10   3     1036.83      911.50     81.11 o 
   8  10   3     1125.14     1064.00    137.01 o 
   9  10   3       38.63      118.60     87.95 o 
 -11  11   3      834.88      734.78    215.23 o 
 -10  11   3      383.50      367.53     79.88 o 
  -9  11   3      840.12      804.17     85.32 o 
  -8  11   3      296.97      244.29     41.25 o 
  -7  11   3     1899.74     2000.88     68.33 o 
  -6  11   3      948.22      905.74     32.58 o 
  -5  11   3      145.71      140.63     17.39 o 
  -4  11   3     2458.07     2568.12     52.47 o 
  -3  11   3       83.18       84.54     14.01 o 
  -2  11   3     1477.33     1402.61     34.14 o 
  -1  11   3     1255.02     1232.98     31.62 o 
   0  11   3      854.04      873.51     29.78 o 
   1  11   3     4398.75     4628.28    100.47 o 
   2  11   3      612.77      616.13     26.25 o 
   3  11   3     2658.85     2831.52     77.72 o 
   4  11   3     1548.52     1555.68     51.99 o 
   5  11   3      452.06      384.52     31.68 o 
   6  11   3     4171.14     4374.83    206.98 o 
   7  11   3      402.20      385.49     58.76 o 
   8  11   3      823.93      749.41    108.75 o 
 -10  12   3       15.25      -10.59     61.24 o 
  -9  12   3      371.81      297.21     65.11 o 
  -8  12   3      127.57      114.58     39.69 o 
  -7  12   3       29.69        2.74     26.10 o 
  -6  12   3      927.87      907.99     39.24 o 
  -5  12   3      700.47      670.25     26.02 o 
  -4  12   3      856.20      873.19     27.04 o 
  -3  12   3      288.24      277.29     17.14 o 
  -2  12   3     1036.72     1029.67     31.70 o 
  -1  12   3      400.62      438.62     25.74 o 
   0  12   3     2416.01     2565.05     65.78 o 
   1  12   3      638.57      554.84     26.79 o 
   2  12   3        0.16       -1.59     22.48 o 
   3  12   3      637.57      650.90     33.39 o 
   4  12   3      145.64      146.03     29.12 o 
   5  12   3      819.62      772.01     59.40 o 
   6  12   3        1.40       42.84     45.88 o 
   7  12   3       70.18       49.55     56.29 o 
   8  12   3       11.50       84.59     68.43 o 
 -10  13   3      895.44      880.68    170.48 o 
  -9  13   3      893.47      731.85    106.72 o 
  -8  13   3      110.08      130.95     42.45 o 
  -7  13   3     2439.02     2410.12    117.43 o 
  -6  13   3     2205.83     2337.74     84.95 o 
  -5  13   3     3267.29     3444.61     99.67 o 
  -4  13   3     5034.74     5220.26    111.73 o 
  -3  13   3      422.13      369.74     22.50 o 
  -2  13   3     3653.83     3794.37     93.17 o 
  -1  13   3     6513.53     6714.37    186.21 o 
   0  13   3     1957.28     1953.80     66.46 o 
   1  13   3     8415.51     9317.97    238.14 o 
   2  13   3     1599.69     1640.35     60.58 o 
   3  13   3      613.65      612.93     42.81 o 
   4  13   3     4733.10     5080.27    180.27 o 
   5  13   3        6.39        6.49     42.90 o 
   6  13   3     1610.28     1607.67    170.77 o 
   7  13   3      193.80      184.52     67.61 o 
  -9  14   3      164.61      110.65     70.51 o 
  -8  14   3      106.44       56.89     50.62 o 
  -7  14   3      234.01      232.89     47.33 o 
  -6  14   3      175.26      138.69     35.51 o 
  -5  14   3      112.69       98.04     25.88 o 
  -4  14   3       15.57        4.84     17.84 o 
  -3  14   3      611.58      599.65     28.91 o 
  -2  14   3      272.83      215.27     28.02 o 
  -1  14   3       46.18       47.86     23.01 o 
   0  14   3      412.16      363.01     34.76 o 
   1  14   3       26.67       21.24     25.91 o 
   2  14   3     1553.33     1474.08     64.77 o 
   3  14   3      230.36      238.79     38.01 o 
   4  14   3       63.74       49.56     37.83 o 
   5  14   3       46.18       -7.24     43.59 o 
   6  14   3       96.32       16.18     64.61 o 
   7  14   3       52.68       59.13     85.58 o 
  -8  15   3      257.22      123.55     65.72 o 
  -7  15   3      764.23      792.67    118.35 o 
  -6  15   3     1403.63     1320.47    121.99 o 
  -5  15   3     1158.41     1138.13     74.48 o 
  -4  15   3     2894.02     2871.01    142.42 o 
  -3  15   3      405.01      384.99     34.82 o 
  -2  15   3      571.04      563.97     40.02 o 
  -1  15   3     4001.78     4256.20    158.43 o 
   0  15   3     1334.66     1342.26     73.41 o 
   1  15   3     5516.08     5647.70    223.97 o 
   2  15   3       89.28       63.67     36.09 o 
   3  15   3     1331.88     1261.19     87.02 o 
   4  15   3     2944.34     2902.05    209.75 o 
   5  15   3      191.91      166.65     67.68 o 
   6  15   3      644.35      517.30    107.50 o 
  -8  16   3      267.00      304.73    117.49 o 
  -7  16   3        0.26       46.36     78.84 o 
  -6  16   3     2101.68     2075.15    228.81 o 
  -5  16   3      743.21      711.71     68.01 o 
  -4  16   3      575.10      537.81     50.40 o 
  -3  16   3     1751.11     1770.62     92.76 o 
  -2  16   3     1022.55      992.08     63.93 o 
  -1  16   3     1196.58     1218.49     80.53 o 
   0  16   3     2152.77     2260.88    131.38 o 
   1  16   3       29.52       12.03     48.71 o 
   2  16   3      806.02      773.39     83.12 o 
   3  16   3     1161.18     1167.15    107.20 o 
   4  16   3        9.07      -31.66     66.10 o 
   5  16   3     1629.07     1492.81    177.00 o 
   6  16   3       17.93       89.39    118.93 o 
  -7  17   3      353.03      276.40    106.52 o 
  -6  17   3      162.18      114.07     85.97 o 
  -5  17   3       23.54      -45.38     46.94 o 
  -4  17   3      234.81      245.03     53.74 o 
  -3  17   3       35.28       37.68     44.99 o 
  -2  17   3       13.58      101.73     48.62 o 
  -1  17   3      359.58      309.72     59.56 o 
   0  17   3      816.16      763.10     80.35 o 
   1  17   3      274.67      218.84     53.69 o 
   2  17   3      138.83      168.51     63.39 o 
   3  17   3      643.13      607.95     96.39 o 
   4  17   3      342.87      269.36     89.25 o 
   5  17   3      338.91      346.76    101.59 o 
  -6  18   3      307.88      295.50    145.46 o 
  -5  18   3     1005.79      808.27    133.67 o 
  -4  18   3      199.21      173.78     63.40 o 
  -3  18   3      410.01      341.03     71.79 o 
  -2  18   3       25.75       -6.13     57.10 o 
  -1  18   3      390.14      367.85     71.16 o 
   0  18   3     1043.47     1058.88    122.09 o 
   1  18   3      184.60      165.34     66.00 o 
   2  18   3      436.82      453.49     89.97 o 
   3  18   3      510.60      446.35     77.22 o 
   4  18   3      561.24      574.47    119.62 o 
  -4  19   3      137.52       48.83     64.63 o 
  -3  19   3       16.37      -31.81     62.13 o 
  -2  19   3      690.76      485.36     95.39 o 
  -1  19   3        0.24       58.13     65.78 o 
   0  19   3      106.22       -0.77     76.92 o 
   1  19   3      119.53       16.42     77.99 o 
   2  19   3      206.48       73.86     89.32 o 
  -2  20   3     1087.68     1029.73    218.54 o 
  -1  20   3      446.73      456.05    120.74 o 
 -13   0   4      285.18      190.64    164.89 o 
 -12   0   4     1315.51     1587.89    275.96 o 
 -11   0   4      106.25      151.56     77.33 o 
 -10   0   4      402.70      383.76     34.48 o 
  -9   0   4     7234.83     7635.62    246.51 o 
  -8   0   4       21.28       18.71     17.13 o 
  -7   0   4     6897.58     7063.35    163.48 o 
  -6   0   4     6586.08     6697.96    152.60 o 
  -5   0   4       51.08       39.98     14.27 o 
  -4   0   4    32892.17    32448.73    616.58 o 
  -3   0   4     4181.15     4100.71     89.74 o 
  -2   0   4    13119.21    13086.99    258.59 o 
  -1   0   4    12397.39    11601.48    232.30 o 
   0   0   4    10507.39    10309.13    227.61 o 
   1   0   4    28844.88    29132.49    607.81 o 
   2   0   4    14824.97    15462.10    351.54 o 
   3   0   4     3154.76     3371.58     83.36 o 
   4   0   4     3762.83     3848.36     94.95 o 
   5   0   4      647.92      672.02     39.27 o 
   6   0   4     8044.64     8416.42    332.28 o 
   7   0   4     2016.80     2069.32    112.31 o 
   8   0   4       47.48       60.29     65.44 o 
   9   0   4      137.78       21.20     82.15 o 
  10   0   4      249.37       -3.16    102.45 o 
 -13   1   4      159.21      139.24     96.72 o 
 -12   1   4        7.69      -44.55     56.81 o 
 -11   1   4       78.02      117.05     45.21 o 
 -10   1   4      170.35      121.03     19.02 o 
  -9   1   4       91.26       84.79     13.72 o 
  -8   1   4     1048.91     1042.10     31.67 o 
  -7   1   4       64.63       62.65     11.33 o 
  -6   1   4      355.34      333.80     15.68 o 
  -5   1   4     2340.48     2381.34     40.43 o 
  -4   1   4       76.63       90.28      8.85 o 
  -3   1   4     1354.86     1191.72     25.03 o 
  -2   1   4     3723.10     3765.00     56.20 o 
  -1   1   4      325.38      344.48     13.51 o 
   0   1   4     3384.27     3309.27     52.87 o 
   1   1   4      755.79      705.54     20.94 o 
   2   1   4       28.04       91.03     13.38 o 
   3   1   4      826.71      834.86     23.99 o 
   4   1   4     1012.31     1036.61     27.95 o 
   5   1   4      191.63      170.40     19.89 o 
   6   1   4      846.09      866.47     39.59 o 
   7   1   4      264.78      218.94     37.83 o 
   8   1   4       90.64      161.65     64.72 o 
   9   1   4       13.78      -33.50     55.31 o 
  10   1   4       11.37      -78.40     86.16 o 
 -13   2   4        8.82      -22.37    105.79 o 
 -12   2   4      958.92      760.92    125.69 o 
 -11   2   4     1163.02     1222.92    101.40 o 
 -10   2   4       65.39       40.43     22.99 o 
  -9   2   4     4347.88     4603.48    104.06 o 
  -8   2   4     1017.53      989.75     28.85 o 
  -7   2   4     1912.59     1883.17     39.81 o 
  -6   2   4     1704.84     1681.91     32.94 o 
  -5   2   4       86.12      111.25     12.34 o 
  -4   2   4    13497.70    13724.92    178.08 o 
  -3   2   4      533.52      483.62     14.67 o 
  -2   2   4     2855.54     2684.94     43.91 o 
  -1   2   4     5456.51     5236.61     78.36 o 
   0   2   4       93.44       84.29     10.49 o 
   1   2   4    17515.06    18123.64    252.89 o 
   2   2   4     3676.52     3733.14     72.40 o 
   3   2   4     2840.01     2764.36     49.55 o 
   4   2   4     5634.04     5938.87     95.09 o 
   5   2   4      209.26      175.04     19.60 o 
   6   2   4     9447.90    10268.53    257.06 o 
   7   2   4     3152.54     3196.62    124.38 o 
   8   2   4      495.42      367.26     54.86 o 
   9   2   4      833.66      862.51    118.98 o 
 -12   3   4      139.92       18.49     69.24 o 
 -11   3   4        9.13       26.20     57.49 o 
 -10   3   4     1790.28     1828.69     72.30 o 
  -9   3   4       21.50       12.85     13.36 o 
  -8   3   4     1737.69     1694.86     45.20 o 
  -7   3   4        0.69        2.57      9.61 o 
  -6   3   4      230.79      241.77     14.05 o 
  -5   3   4     5313.53     5399.87     83.87 o 
  -4   3   4     2598.62     2715.75     46.50 o 
  -3   3   4     4563.45     4305.15     65.83 o 
  -2   3   4      857.24      865.95     21.63 o 
  -1   3   4       18.54       18.46      9.18 o 
   0   3   4     5881.39     5836.52    114.94 o 
   1   3   4     1568.11     1548.63     30.45 o 
   2   3   4     8899.75     9049.00    127.14 o 
   3   3   4      894.43      937.30     24.34 o 
   4   3   4      139.99      147.40     13.27 o 
   5   3   4     1313.01     1333.96     42.18 o 
   6   3   4     1484.38     1548.60     53.76 o 
   7   3   4     1198.03     1275.18     67.95 o 
   8   3   4     1079.52     1008.64     90.34 o 
   9   3   4       68.08       76.86     66.76 o 
 -12   4   4      393.35      362.66     85.09 o 
 -11   4   4      535.34      368.52     76.75 o 
 -10   4   4      161.10      126.57     30.22 o 
  -9   4   4     2601.32     2702.63     66.61 o 
  -8   4   4      716.83      700.99     25.26 o 
  -7   4   4      158.38      146.42     12.44 o 
  -6   4   4     1589.41     1559.70     31.72 o 
  -5   4   4     1984.04     2156.37     38.11 o 
  -4   4   4    10717.53    10961.55    154.90 o 
  -3   4   4     4736.72     4836.89     70.80 o 
  -2   4   4     1389.59     1346.01     26.53 o 
  -1   4   4     3377.62     3279.93     53.67 o 
   0   4   4      235.18      218.73     13.72 o 
   1   4   4     3077.64     3153.83     51.35 o 
   2   4   4     2765.55     2894.22     53.75 o 
   3   4   4       44.41       15.44      9.41 o 
   4   4   4     2925.97     3008.00     59.00 o 
   5   4   4      149.84      161.74     22.12 o 
   6   4   4      484.31      505.29     33.32 o 
   7   4   4     1425.18     1497.74     72.44 o 
   8   4   4       38.40       22.07     48.37 o 
   9   4   4      626.50      554.29     91.80 o 
 -12   5   4      111.48       57.49     80.40 o 
 -11   5   4      181.95      200.39     69.58 o 
 -10   5   4     1621.17     1647.84     84.38 o 
  -9   5   4        2.19      -16.86     18.63 o 
  -8   5   4     3572.01     3762.22     89.37 o 
  -7   5   4     1258.50     1283.79     33.75 o 
  -6   5   4      278.61      290.76     14.97 o 
  -5   5   4     6335.16     6293.57    101.54 o 
  -4   5   4     5766.01     5958.99     86.09 o 
  -3   5   4     7269.79     7233.21     97.83 o 
  -2   5   4     1013.36      894.00     20.43 o 
  -1   5   4      179.45      169.50     12.82 o 
   0   5   4    16163.00    16297.85    228.00 o 
   1   5   4     2896.95     2962.58     51.13 o 
   2   5   4    12317.78    12657.57    193.59 o 
   3   5   4     2503.65     2549.08     52.82 o 
   4   5   4       14.64       22.85     16.54 o 
   5   5   4     4756.20     5150.18    110.98 o 
   6   5   4     2071.66     2138.42     74.94 o 
   7   5   4     1691.99     1762.34    104.51 o 
   8   5   4     1533.19     1459.71    124.86 o 
   9   5   4      439.15      345.82     83.86 o 
 -12   6   4        2.44      147.59     78.20 o 
 -11   6   4       27.16       48.16     65.20 o 
 -10   6   4      410.94      389.08     43.95 o 
  -9   6   4      103.81       83.99     21.95 o 
  -8   6   4      916.76      844.46     31.80 o 
  -7   6   4      161.70      144.19     18.74 o 
  -6   6   4      930.95      886.25     27.08 o 
  -5   6   4     1510.42     1540.75     32.08 o 
  -4   6   4     4238.01     4462.60     73.77 o 
  -3   6   4     4764.82     5019.83     74.08 o 
  -2   6   4        0.84       -9.38     10.29 o 
  -1   6   4     2972.75     2982.98     47.48 o 
   0   6   4      584.94      584.06     19.41 o 
   1   6   4       78.20       70.56     12.41 o 
   2   6   4     1330.20     1315.81     32.18 o 
   3   6   4      430.02      400.24     20.98 o 
   4   6   4      181.98      169.58     20.08 o 
   5   6   4       10.96      -15.00     18.01 o 
   6   6   4      634.23      653.45     38.38 o 
   7   6   4        2.99      -35.34     37.51 o 
   8   6   4      494.55      323.32     74.77 o 
   9   6   4       48.27       45.14     74.84 o 
 -12   7   4       14.15       60.15     77.82 o 
 -11   7   4     1505.58     1397.44    191.54 o 
 -10   7   4     1098.71     1008.86     73.29 o 
  -9   7   4      579.48      554.40     39.21 o 
  -8   7   4     8054.75     8574.88    209.12 o 
  -7   7   4     1220.47     1204.50     39.37 o 
  -6   7   4     3949.08     4081.94     89.25 o 
  -5   7   4    11903.85    12370.53    192.27 o 
  -4   7   4      512.62      485.68     17.80 o 
  -3   7   4     7124.61     7027.99    113.77 o 
  -2   7   4    11536.62    11570.46    159.22 o 
  -1   7   4      574.61      543.26     16.67 o 
   0   7   4    18845.23    19135.11    281.09 o 
   1   7   4     8598.45     8771.51    146.93 o 
   2   7   4     2146.72     2152.89     43.76 o 
   3   7   4     7347.90     7783.45    149.07 o 
   4   7   4      545.25      513.25     26.64 o 
   5   7   4     2585.64     2622.36     72.44 o 
   6   7   4     1927.57     2030.35     81.84 o 
   7   7   4      343.95      304.89     45.99 o 
   8   7   4      813.70      808.04    106.14 o 
   9   7   4       76.45       -4.69    104.96 o 
 -12   8   4      309.51      213.16     91.33 o 
 -11   8   4        3.90       17.93     65.24 o 
 -10   8   4       24.64       21.38     39.53 o 
  -9   8   4      904.06      877.53     61.36 o 
  -8   8   4     1481.90     1427.49     50.13 o 
  -7   8   4     1217.06     1195.08     43.68 o 
  -6   8   4      487.45      440.32     23.62 o 
  -5   8   4      146.20      133.90     15.93 o 
  -4   8   4     6687.58     6832.56    110.53 o 
  -3   8   4      304.70      336.40     17.54 o 
  -2   8   4     1406.02     1438.72     34.79 o 
  -1   8   4     3184.01     3214.60     54.84 o 
   0   8   4     1936.06     1894.66     36.77 o 
   1   8   4     1048.01     1052.28     28.00 o 
   2   8   4     1535.64     1540.71     37.45 o 
   3   8   4       10.80       16.29     19.50 o 
   4   8   4        3.03       11.08     16.79 o 
   5   8   4     1900.43     1919.02     60.79 o 
   6   8   4        3.78       -4.73     42.96 o 
   7   8   4       39.55       -0.22     40.58 o 
   8   8   4       22.31       30.68     60.78 o 
   9   8   4      120.15       80.32     89.59 o 
 -11   9   4      482.17      391.10     89.45 o 
 -10   9   4     1377.37     1351.06    104.19 o 
  -9   9   4       13.71      -18.02     32.05 o 
  -8   9   4      832.58      826.06     42.88 o 
  -7   9   4     1372.05     1395.71     54.26 o 
  -6   9   4      492.51      489.87     24.30 o 
  -5   9   4     1820.03     1795.63     42.97 o 
  -4   9   4        0.58       -0.98     12.44 o 
  -3   9   4     1844.82     1875.05     40.44 o 
  -2   9   4     3050.09     3132.70     59.52 o 
  -1   9   4     3531.52     3506.17     64.87 o 
   0   9   4     3503.46     3634.46     62.38 o 
   1   9   4       88.96       68.11     14.31 o 
   2   9   4     2260.19     2332.48     52.59 o 
   3   9   4     4099.67     4362.12    102.18 o 
   4   9   4      458.50      437.41     26.87 o 
   5   9   4     2656.89     2845.41     97.29 o 
   6   9   4      321.34      318.50     42.62 o 
   7   9   4      202.55      162.22     49.16 o 
   8   9   4     3113.16     3347.63    339.31 o 
 -11  10   4      232.09      151.67     84.26 o 
 -10  10   4       14.35       21.26     55.29 o 
  -9  10   4      928.13      927.31     66.85 o 
  -8  10   4      506.89      466.70     41.33 o 
  -7  10   4     1288.50     1307.89     53.43 o 
  -6  10   4     1459.39     1472.77     45.81 o 
  -5  10   4        5.30       16.61     15.74 o 
  -4  10   4     3375.73     3528.40     71.44 o 
  -3  10   4      710.87      686.27     25.38 o 
  -2  10   4     1248.05     1233.58     32.56 o 
  -1  10   4     2171.16     2221.52     46.70 o 
   0  10   4      190.63      156.84     17.87 o 
   1  10   4     2796.83     2877.78     62.21 o 
   2  10   4      202.46      250.31     21.00 o 
   3  10   4      840.74      852.72     36.69 o 
   4  10   4     2175.55     2259.57     67.92 o 
   5  10   4     1028.09      847.80     50.63 o 
   6  10   4     1001.63     1035.86     84.74 o 
   7  10   4      628.91      632.22     86.79 o 
   8  10   4        8.67      -63.19     65.38 o 
 -11  11   4      125.78       41.43     94.13 o 
 -10  11   4       53.35       70.14     51.81 o 
  -9  11   4        2.93      -14.64     39.78 o 
  -8  11   4       66.22       27.38     32.68 o 
  -7  11   4     1366.40     1277.24     55.54 o 
  -6  11   4      773.27      761.34     35.08 o 
  -5  11   4      511.54      532.91     25.09 o 
  -4  11   4       12.27        6.01     15.41 o 
  -3  11   4      336.56      320.01     22.94 o 
  -2  11   4     2778.47     2804.87     69.32 o 
  -1  11   4      867.62      944.49     36.20 o 
   0  11   4     1044.60     1072.07     35.57 o 
   1  11   4     1961.16     1811.47     50.18 o 
   2  11   4      227.87      258.95     24.13 o 
   3  11   4     1461.19     1592.80     53.28 o 
   4  11   4       83.73       45.84     30.49 o 
   5  11   4      198.89      276.84     46.26 o 
   6  11   4       10.59       24.30     53.98 o 
   7  11   4        0.19        1.70     53.14 o 
   8  11   4      527.63      438.40    104.80 o 
 -10  12   4       64.94      101.50     65.84 o 
  -9  12   4     1359.08     1178.55    136.51 o 
  -8  12   4      998.56      944.17     76.86 o 
  -7  12   4      876.72      841.38     51.46 o 
  -6  12   4     2173.26     2122.73     75.86 o 
  -5  12   4      161.39      138.02     19.33 o 
  -4  12   4      963.64     1001.48     35.40 o 
  -3  12   4      303.30      332.29     25.52 o 
  -2  12   4     1850.89     1851.53     56.58 o 
  -1  12   4     1875.15     1981.37     64.94 o 
   0  12   4      546.93      508.64     30.51 o 
   1  12   4      931.60      887.84     37.06 o 
   2  12   4     1268.20     1275.67     49.24 o 
   3  12   4      528.87      540.66     37.58 o 
   4  12   4     5574.24     5672.43    259.68 o 
   5  12   4       60.23       -0.85     45.11 o 
   6  12   4     1081.58     1012.26    115.85 o 
   7  12   4     1392.69     1202.10    165.63 o 
 -10  13   4       25.90       11.81     67.09 o 
  -9  13   4       21.39      -15.57     59.18 o 
  -8  13   4      115.57       85.32     46.86 o 
  -7  13   4      153.16      113.70     37.63 o 
  -6  13   4      181.91      134.75     33.74 o 
  -5  13   4      201.70      193.23     24.41 o 
  -4  13   4        0.07        2.55     20.24 o 
  -3  13   4       19.41        3.09     20.76 o 
  -2  13   4      549.47      516.77     30.85 o 
  -1  13   4       10.44      -17.28     26.10 o 
   0  13   4      106.22       71.33     24.85 o 
   1  13   4      324.79      293.18     29.95 o 
   2  13   4       94.56      108.04     27.29 o 
   3  13   4      187.82      193.30     34.95 o 
   4  13   4      147.23       51.93     40.21 o 
   5  13   4       45.54       13.29     39.32 o 
   6  13   4      101.27       92.62     59.43 o 
   7  13   4      304.45      306.44     99.24 o 
  -9  14   4      680.03      559.98    107.98 o 
  -8  14   4      262.91      267.12     67.65 o 
  -7  14   4     1653.23     1763.86    133.71 o 
  -6  14   4     2716.53     2886.19    141.57 o 
  -5  14   4      514.03      501.76     45.78 o 
  -4  14   4     2022.57     2164.19     88.73 o 
  -3  14   4      753.64      814.58     47.53 o 
  -2  14   4     1262.50     1260.31     61.92 o 
  -1  14   4    10144.31    10992.46    347.96 o 
   0  14   4      126.87      124.08     31.41 o 
   1  14   4       76.00      104.38     30.07 o 
   2  14   4     3082.71     3039.45    144.33 o 
   3  14   4        0.22       -4.67     44.85 o 
   4  14   4     2737.18     3102.30    219.72 o 
   5  14   4      387.14      363.25     77.24 o 
   6  14   4      173.22       95.79     62.94 o 
  -8  15   4      648.90      667.24    107.83 o 
  -7  15   4       12.84       15.66     62.60 o 
  -6  15   4      588.18      562.55     72.15 o 
  -5  15   4     1525.07     1639.90     95.33 o 
  -4  15   4        0.10      -15.34     34.73 o 
  -3  15   4     1434.59     1383.55     80.93 o 
  -2  15   4     2024.50     2117.97     98.78 o 
  -1  15   4      121.48      111.50     43.73 o 
   0  15   4      406.22      358.39     47.38 o 
   1  15   4       26.64       59.95     35.76 o 
   2  15   4      440.55      376.01     49.74 o 
   3  15   4      409.31      317.83     61.22 o 
   4  15   4      130.61       41.65     58.57 o 
   5  15   4       68.10        5.40     70.47 o 
  -8  16   4       89.53      118.06     89.25 o 
  -7  16   4      100.67      102.24     77.80 o 
  -6  16   4      948.81      968.08    123.14 o 
  -5  16   4       72.22       89.19     48.61 o 
  -4  16   4      129.93      145.23     47.36 o 
  -3  16   4      332.03      253.30     52.40 o 
  -2  16   4      830.87      808.79     81.30 o 
  -1  16   4     1373.10     1309.34     87.92 o 
   0  16   4      145.35      118.72     51.53 o 
   1  16   4      331.71      282.14     67.83 o 
   2  16   4       20.89       30.04     53.20 o 
   3  16   4      424.06      435.21     93.36 o 
   4  16   4     2126.48     2144.23    268.94 o 
   5  16   4        4.75       43.39     80.82 o 
  -7  17   4      856.85      846.42    196.07 o 
  -6  17   4      678.19      625.86    108.32 o 
  -5  17   4      429.89      366.53     75.17 o 
  -4  17   4        2.69       -0.20     58.22 o 
  -3  17   4      728.50      736.71     99.88 o 
  -2  17   4      631.97      810.66     87.18 o 
  -1  17   4      135.70      154.04     54.55 o 
   0  17   4      477.86      659.71    109.21 o 
   1  17   4       30.97        5.27     59.53 o 
   2  17   4      644.74      494.71     88.77 o 
   3  17   4     1640.07     1519.10    198.83 o 
   4  17   4       30.88       40.44     73.03 o 
  -6  18   4       92.35       70.38     88.39 o 
  -5  18   4       11.86       88.46     76.77 o 
  -4  18   4      270.41      227.10     70.68 o 
  -3  18   4       19.41      -10.30     64.64 o 
  -2  18   4       58.48      -58.32     58.32 o 
  -1  18   4       90.23       96.70     65.09 o 
   0  18   4       50.50      -27.41     61.33 o 
   1  18   4       30.60       69.59     67.43 o 
   2  18   4       61.33      -25.80     69.02 o 
   3  18   4      133.25      122.89     80.37 o 
  -4  19   4        0.61       40.90     70.33 o 
  -3  19   4      362.75      347.12     93.02 o 
  -2  19   4     1378.65     1460.16    272.05 o 
  -1  19   4      341.11      184.91    100.59 o 
   0  19   4     1612.33     1549.82    284.67 o 
   1  19   4      114.35       -3.10     83.95 o 
 -13   1   5        1.17      135.51     91.46 o 
 -12   1   5      405.87      488.55    106.67 o 
 -11   1   5     1739.43     1853.55    136.03 o 
 -10   1   5       65.49       92.31     37.94 o 
  -9   1   5     6170.11     6703.78    161.67 o 
  -8   1   5     1478.65     1474.53     42.67 o 
  -7   1   5     1081.92     1061.54     29.88 o 
  -6   1   5     8076.85     8359.41    136.17 o 
  -5   1   5      879.91      835.94     23.03 o 
  -4   1   5    16953.86    17051.72    237.25 o 
  -3   1   5     3156.22     2914.37     49.11 o 
  -2   1   5       37.49       49.84     11.79 o 
  -1   1   5     8346.97     7818.74    123.38 o 
   0   1   5     2394.47     2154.12     40.11 o 
   1   1   5    11851.97    12251.43    180.55 o 
   2   1   5     4073.32     4058.39     71.46 o 
   3   1   5     3004.10     2963.87     56.04 o 
   4   1   5      226.86      231.12     24.33 o 
   5   1   5     2229.32     2300.30     65.36 o 
   6   1   5      879.16      905.45     49.68 o 
   7   1   5     1471.15     1397.81     90.45 o 
   8   1   5      455.64      340.01     70.50 o 
   9   1   5      632.90      418.06    107.65 o 
 -13   2   5      228.54       66.38    105.09 o 
 -12   2   5       61.58       75.99     73.48 o 
 -11   2   5       26.54       29.08     41.11 o 
 -10   2   5     1205.99     1235.03     61.21 o 
  -9   2   5        7.05       26.52     20.88 o 
  -8   2   5      731.72      756.51     30.87 o 
  -7   2   5      639.55      649.16     23.96 o 
  -6   2   5      257.09      243.57     16.36 o 
  -5   2   5    12885.46    13567.23    204.35 o 
  -4   2   5     6738.64     7093.57     97.54 o 
  -3   2   5      183.15      173.24     12.18 o 
  -2   2   5     6808.81     6937.83    109.56 o 
  -1   2   5     5783.44     5835.30     86.91 o 
   0   2   5     1160.94     1054.24     25.67 o 
   1   2   5     2256.81     2264.01     42.73 o 
   2   2   5       42.17       20.23     14.90 o 
   3   2   5      853.36      869.36     29.06 o 
   4   2   5     1533.65     1511.31     47.43 o 
   5   2   5      343.96      352.29     26.52 o 
   6   2   5      744.21      683.15     46.19 o 
   7   2   5       15.95      -15.34     52.03 o 
   8   2   5       85.40       87.26     52.18 o 
   9   2   5      104.39       37.31     78.53 o 
 -12   3   5      118.93      186.42     83.87 o 
 -11   3   5      746.38      774.71     68.71 o 
 -10   3   5      126.99      133.78     38.59 o 
  -9   3   5      535.71      582.21     32.00 o 
  -8   3   5        1.52       12.58     20.39 o 
  -7   3   5       17.81       18.42     15.05 o 
  -6   3   5     1994.33     2105.18     45.38 o 
  -5   3   5      777.93      792.51     21.43 o 
  -4   3   5      951.96      827.73     21.13 o 
  -3   3   5     3273.63     3397.00     59.09 o 
  -2   3   5      941.85      922.72     24.91 o 
  -1   3   5     2900.92     2732.31     46.44 o 
   0   3   5       87.08      106.22     14.24 o 
   1   3   5     5005.52     4976.45     88.77 o 
   2   3   5     4015.10     4097.11     79.33 o 
   3   3   5      363.85      371.74     19.82 o 
   4   3   5     4071.40     4252.23     97.45 o 
   5   3   5     1694.52     1758.57     54.96 o 
   6   3   5     1996.48     2092.32     84.21 o 
   7   3   5     2543.56     2765.38    139.22 o 
   8   3   5      322.20      172.62     63.31 o 
   9   3   5      869.25      730.86    141.12 o 
 -12   4   5      565.17      569.04    108.07 o 
 -11   4   5      222.39      209.85     72.03 o 
 -10   4   5     3220.11     3379.66    160.29 o 
  -9   4   5      944.63      907.44     34.28 o 
  -8   4   5      117.77      117.78     15.23 o 
  -7   4   5     2065.83     2045.40     58.86 o 
  -6   4   5      213.45      208.03     17.04 o 
  -5   4   5     7082.81     7128.28    118.73 o 
  -4   4   5      385.11      392.99     18.13 o 
  -3   4   5     2851.88     2853.52     50.70 o 
  -2   4   5      569.58      521.32     21.24 o 
  -1   4   5      940.26     1000.52     25.62 o 
   0   4   5     9938.35    10045.27    149.45 o 
   1   4   5     1315.51     1409.24     36.03 o 
   2   4   5     3789.58     3784.66     71.03 o 
   3   4   5     2221.11     2146.29     51.20 o 
   4   4   5     1960.54     1884.78     57.47 o 
   5   4   5     4283.06     4499.78    120.20 o 
   6   4   5     3309.34     3380.82    119.01 o 
   7   4   5      202.68      273.26     58.68 o 
   8   4   5      963.10      809.08    114.89 o 
   9   4   5     1716.36     1572.48    268.36 o 
 -12   5   5      207.29      224.05     84.44 o 
 -11   5   5       32.23       21.12     62.54 o 
 -10   5   5      120.67        4.49     39.09 o 
  -9   5   5        3.96       -9.33     14.43 o 
  -8   5   5      150.62      135.69     17.46 o 
  -7   5   5     1045.05     1039.19     33.25 o 
  -6   5   5     2204.00     2300.81     51.08 o 
  -5   5   5      963.31      979.85     27.55 o 
  -4   5   5       40.41       24.53     12.14 o 
  -3   5   5     3402.66     3283.67     53.30 o 
  -2   5   5       91.66       81.36     11.90 o 
  -1   5   5     3404.80     3377.66     57.16 o 
   0   5   5     1153.14     1117.87     31.08 o 
   1   5   5       98.69       75.17     16.18 o 
   2   5   5     1878.94     1924.62     43.15 o 
   3   5   5      436.35      429.18     27.51 o 
   4   5   5      305.74      295.59     27.90 o 
   5   5   5      263.70      258.18     29.41 o 
   6   5   5      214.34      174.88     36.91 o 
   7   5   5      646.37      587.72     71.05 o 
   8   5   5       20.10       28.76     62.22 o 
 -12   6   5      333.90      383.13    107.61 o 
 -11   6   5      268.12      200.33     67.82 o 
 -10   6   5     3548.84     3678.26    175.39 o 
  -9   6   5      856.11      812.05     50.62 o 
  -8   6   5     4217.29     4416.07    108.77 o 
  -7   6   5     2410.51     2472.85     67.76 o 
  -6   6   5       89.53       80.90     16.82 o 
  -5   6   5     8167.19     8199.92    134.28 o 
  -4   6   5      449.84      433.15     19.82 o 
  -3   6   5     6241.60     6286.83    101.80 o 
  -2   6   5     7816.48     7734.51    123.13 o 
  -1   6   5     1586.77     1576.57     36.10 o 
   0   6   5     7571.90     7431.59    128.32 o 
   1   6   5     7099.90     7315.88    131.26 o 
   2   6   5      681.92      656.34     24.33 o 
   3   6   5     4278.28     4359.47    100.79 o 
   4   6   5     1886.56     1901.76     66.27 o 
   5   6   5     2373.70     2365.92     83.56 o 
   6   6   5     1011.25     1085.87     71.16 o 
   7   6   5        0.89      -45.05     49.22 o 
   8   6   5     1061.75      969.93    140.72 o 
 -12   7   5        6.36       43.57     87.56 o 
 -11   7   5       60.92       50.16     85.76 o 
 -10   7   5       26.46       13.51     36.69 o 
  -9   7   5      164.99      111.56     35.79 o 
  -8   7   5      333.68      308.47     26.45 o 
  -7   7   5       49.44       21.02     17.38 o 
  -6   7   5      923.03      862.25     29.77 o 
  -5   7   5        4.24        9.88     14.49 o 
  -4   7   5     3107.13     3079.66     57.09 o 
  -3   7   5        3.11       -1.78      9.09 o 
  -2   7   5      164.91      128.10     13.27 o 
  -1   7   5      146.03      123.89     12.73 o 
   0   7   5        2.74        2.36     14.10 o 
   1   7   5     1820.63     1906.99     46.85 o 
   2   7   5      427.33      411.98     23.34 o 
   3   7   5        2.54       -6.95     19.29 o 
   4   7   5       49.91       14.88     25.99 o 
   5   7   5      595.67      611.51     41.07 o 
   6   7   5      386.93      400.77     52.63 o 
   7   7   5        0.41      -29.19     55.89 o 
   8   7   5       66.71       73.25     93.96 o 
 -12   8   5      305.84      257.89    109.38 o 
 -11   8   5      473.91      329.81     80.53 o 
 -10   8   5     1507.20     1459.41    116.87 o 
  -9   8   5       55.56       34.89     33.82 o 
  -8   8   5     1808.39     1842.63     75.02 o 
  -7   8   5     2941.77     3038.88     88.44 o 
  -6   8   5      898.99      827.69     29.92 o 
  -5   8   5     3719.43     3802.15     80.62 o 
  -4   8   5      999.20      979.13     27.94 o 
  -3   8   5     2638.17     2707.55     54.03 o 
  -2   8   5     8182.30     8513.83    134.58 o 
  -1   8   5     1033.52     1059.25     28.08 o 
   0   8   5     3374.52     3323.72     60.50 o 
   1   8   5     2655.46     2661.63     58.06 o 
   2   8   5      350.80      366.89     23.30 o 
   3   8   5     6504.08     6645.28    168.43 o 
   4   8   5       37.56       48.88     24.65 o 
   5   8   5     1484.88     1410.50     70.63 o 
   6   8   5     2178.45     2072.46    147.09 o 
   7   8   5       78.93       66.57     63.74 o 
   8   8   5      910.38      956.06    201.99 o 
 -11   9   5      386.12      219.43     83.12 o 
 -10   9   5        0.05       27.82     54.58 o 
  -9   9   5     1062.92     1052.80     69.39 o 
  -8   9   5       39.83       26.65     30.90 o 
  -7   9   5      513.68      509.34     28.81 o 
  -6   9   5     3706.90     3753.88     95.24 o 
  -5   9   5     1083.18     1087.51     38.16 o 
  -4   9   5     5182.79     5308.18    105.79 o 
  -3   9   5     1350.91     1341.03     38.37 o 
  -2   9   5       75.91       68.04     14.76 o 
  -1   9   5     4269.90     4330.79     85.71 o 
   0   9   5      950.55      922.12     29.44 o 
   1   9   5     1190.92     1229.42     41.82 o 
   2   9   5      672.73      638.37     32.61 o 
   3   9   5      144.53      154.32     27.38 o 
   4   9   5      820.97      760.20     45.92 o 
   5   9   5     1888.24     1599.94     90.81 o 
   6   9   5      170.49      212.84     57.40 o 
   7   9   5      132.52      107.83     68.69 o 
 -11  10   5        9.05       38.40     70.57 o 
 -10  10   5      121.92       90.88     61.05 o 
  -9  10   5      247.30      199.45     47.25 o 
  -8  10   5      165.98      153.16     37.79 o 
  -7  10   5     1073.81     1011.35     48.79 o 
  -6  10   5      158.66      142.61     22.56 o 
  -5  10   5      494.11      471.06     28.05 o 
  -4  10   5      273.89      264.67     19.73 o 
  -3  10   5      218.33      213.43     23.31 o 
  -2  10   5     3354.52     3463.54     85.17 o 
  -1  10   5     1148.39     1075.15     36.88 o 
   0  10   5        8.44       23.91     19.23 o 
   1  10   5      453.22      459.57     24.80 o 
   2  10   5      913.68      891.52     39.87 o 
   3  10   5     3450.50     3788.33    123.24 o 
   4  10   5      124.38      106.75     34.18 o 
   5  10   5     2194.44     1993.90    115.01 o 
   6  10   5     1339.14     1253.11    135.15 o 
   7  10   5        3.45      119.00     61.76 o 
 -11  11   5      795.54      716.51    163.74 o 
 -10  11   5      117.77       75.58     62.01 o 
  -9  11   5      983.30      989.16     90.75 o 
  -8  11   5     1077.63     1088.14     70.28 o 
  -7  11   5       76.51       77.24     30.84 o 
  -6  11   5     1244.21     1235.05     50.45 o 
  -5  11   5      567.15      563.60     31.88 o 
  -4  11   5      365.52      351.06     25.73 o 
  -3  11   5      865.74      877.97     40.13 o 
  -2  11   5     1229.53     1243.97     45.69 o 
  -1  11   5     4708.06     4967.06    123.98 o 
   0  11   5     1089.24     1093.77     41.37 o 
   1  11   5     3468.76     3428.22     95.86 o 
   2  11   5     2322.32     2485.18     72.00 o 
   3  11   5      198.23      140.44     33.35 o 
   4  11   5     4149.25     4167.60    198.01 o 
   5  11   5      881.58      876.77     77.45 o 
   6  11   5      555.00      603.25     84.68 o 
   7  11   5     1465.55     1308.17    204.21 o 
 -10  12   5        0.08       70.48     71.64 o 
  -9  12   5       55.16        1.05     50.31 o 
  -8  12   5      345.88      298.64     51.86 o 
  -7  12   5      671.20      707.57     55.66 o 
  -6  12   5      175.43      233.14     35.84 o 
  -5  12   5       52.20       49.14     18.86 o 
  -4  12   5     1095.96      993.38     43.71 o 
  -3  12   5      149.64      150.34     24.98 o 
  -2  12   5     1607.20     1675.85     62.13 o 
  -1  12   5      246.92      180.99     26.00 o 
   0  12   5       29.78       20.71     22.13 o 
   1  12   5      822.20      821.76     42.64 o 
   2  12   5      621.72      496.08     40.90 o 
   3  12   5      632.43      645.30     57.84 o 
   4  12   5       57.59       47.74     43.80 o 
   5  12   5       71.57       59.26     57.36 o 
   6  12   5        5.78      -23.70     61.76 o 
 -10  13   5      223.87      172.70     82.05 o 
  -9  13   5     1721.18     1724.67    195.27 o 
  -8  13   5     1657.77     1507.50    157.10 o 
  -7  13   5     1176.34     1164.36     99.09 o 
  -6  13   5     3357.39     3666.54    166.80 o 
  -5  13   5      381.48      347.88     40.17 o 
  -4  13   5     1111.98     1155.58     52.12 o 
  -3  13   5     5090.37     5358.94    184.66 o 
  -2  13   5       73.24       72.72     27.61 o 
  -1  13   5     6646.88     7105.24    225.08 o 
   0  13   5     2369.55     2335.35     88.40 o 
   1  13   5      318.74      259.87     33.37 o 
   2  13   5     4422.24     4794.10    223.58 o 
   3  13   5       36.41      104.13     45.36 o 
   4  13   5     1516.34     1398.62    119.04 o 
   5  13   5      492.41      416.03     82.07 o 
   6  13   5        5.52       -9.63     64.65 o 
  -9  14   5       16.20       58.66     58.65 o 
  -8  14   5      229.82      237.80     67.61 o 
  -7  14   5       55.40      -25.54     47.67 o 
  -6  14   5       18.86       -7.61     41.05 o 
  -5  14   5      730.54      669.28     63.59 o 
  -4  14   5      191.79      140.23     40.02 o 
  -3  14   5      255.61      189.02     34.85 o 
  -2  14   5      153.32      122.86     39.63 o 
  -1  14   5       12.70       35.39     37.79 o 
   0  14   5       22.52        0.59     30.46 o 
   1  14   5        2.72      -29.78     31.83 o 
   2  14   5        9.15       47.01     45.89 o 
   3  14   5       92.83       54.29     50.40 o 
   4  14   5      107.07       56.52     63.63 o 
   5  14   5       62.64      -14.56     70.31 o 
  -8  15   5      849.85      820.48    128.89 o 
  -7  15   5      619.50      612.22    100.40 o 
  -6  15   5     2040.06     2139.57    224.92 o 
  -5  15   5      151.03       80.57     47.23 o 
  -4  15   5     1025.75      893.42     78.28 o 
  -3  15   5     3497.78     3596.71    194.13 o 
  -2  15   5      542.30      471.43     60.97 o 
  -1  15   5     2210.52     2232.81    126.28 o 
   0  15   5        6.28        7.80     45.56 o 
   1  15   5       25.00       69.10     42.68 o 
   2  15   5     2721.98     2836.73    202.01 o 
   3  15   5        0.78       81.78    108.10 o 
   4  15   5     1220.16     1293.09    162.14 o 
   5  15   5      410.42      493.60    143.60 o 
  -7  16   5      812.95      798.22    139.11 o 
  -6  16   5      125.88       89.08     56.50 o 
  -5  16   5      576.42      638.98     94.14 o 
  -4  16   5      658.44      533.69     88.72 o 
  -3  16   5      248.56      262.67     58.56 o 
  -2  16   5     1569.52     1648.12    126.07 o 
  -1  16   5      297.83      164.51     60.75 o 
   0  16   5     1288.04     1244.94    111.24 o 
   1  16   5     1355.76     1379.92    157.62 o 
   2  16   5        5.98      -67.26     67.26 o 
   3  16   5     1059.32     1059.01    150.63 o 
   4  16   5       13.15       57.88     74.98 o 
  -6  17   5      266.62      212.79     95.19 o 
  -5  17   5        0.30      -11.56     63.92 o 
  -4  17   5       56.15       62.97     69.03 o 
  -3  17   5      158.45      157.29     68.26 o 
  -2  17   5      494.85      465.99     89.09 o 
  -1  17   5      380.44      389.39     77.40 o 
   0  17   5      114.66       61.47     60.95 o 
   1  17   5     1086.23      910.44    131.01 o 
   2  17   5      363.18      374.35     89.48 o 
   3  17   5      209.54      267.24    103.54 o 
  -5  18   5       47.58       64.61     92.64 o 
  -4  18   5      114.36      308.15     91.51 o 
  -3  18   5      124.02      224.89     81.92 o 
  -2  18   5     1359.22     1210.32    148.70 o 
  -1  18   5      179.47       79.77     86.14 o 
   0  18   5      713.90      799.31    161.97 o 
   1  18   5     1311.31     1251.71    257.19 o 
  -2  19   5        6.05      -78.68     78.68 o 
 -13   0   6      147.10      191.77    184.14 o 
 -12   0   6      186.49       36.47     97.18 o 
 -11   0   6     4303.29     4774.15    456.66 o 
 -10   0   6       49.92        4.88     77.51 o 
  -9   0   6     4168.69     4404.12    155.78 o 
  -8   0   6     2709.91     2839.77    114.69 o 
  -7   0   6     1067.81     1094.80     48.87 o 
  -6   0   6    11887.07    12483.05    271.52 o 
  -5   0   6     2828.07     2730.05     74.30 o 
  -4   0   6     4627.86     4570.13    122.57 o 
  -3   0   6     7876.04     7542.80    189.08 o 
  -2   0   6     6433.18     6535.02    175.31 o 
  -1   0   6    18931.92    19123.94    432.49 o 
   0   0   6    15788.39    16306.49    436.44 o 
   1   0   6      124.30      124.51     25.52 o 
   2   0   6     1723.39     1689.24     58.86 o 
   3   0   6     1945.51     2017.29     75.93 o 
   4   0   6     5798.68     5696.46    237.16 o 
   5   0   6     2693.35     2834.57    142.29 o 
   6   0   6      226.19      194.01     57.38 o 
   7   0   6      123.19       -8.35     77.46 o 
   8   0   6      731.36      680.64    144.74 o 
 -13   1   6       32.67       63.69     91.02 o 
 -12   1   6        9.71        3.84     63.30 o 
 -11   1   6      109.48      173.71     56.59 o 
 -10   1   6      760.60      793.81     58.23 o 
  -9   1   6       34.87       29.35     20.80 o 
  -8   1   6       14.34       24.21     18.99 o 
  -7   1   6     2035.32     2038.93     49.13 o 
  -6   1   6      192.21      178.10     16.18 o 
  -5   1   6     1729.07     1671.19     36.27 o 
  -4   1   6     2100.07     2108.83     46.02 o 
  -3   1   6       14.29       -0.06     12.41 o 
  -2   1   6      526.41      486.71     19.61 o 
  -1   1   6     2661.06     2560.71     52.42 o 
   0   1   6      117.03      132.59     18.09 o 
   1   1   6      626.62      584.13     24.49 o 
   2   1   6      429.57      425.78     24.91 o 
   3   1   6       47.49       62.10     21.43 o 
   4   1   6     1421.58     1459.29     54.01 o 
   5   1   6      114.36       97.98     27.99 o 
   6   1   6        2.14       12.65     35.87 o 
   7   1   6        2.26       24.99     49.85 o 
   8   1   6        0.77       86.92     92.95 o 
 -12   2   6       21.95      -58.86     65.20 o 
 -11   2   6     2169.57     2384.12    179.17 o 
 -10   2   6      571.92      565.03     48.52 o 
  -9   2   6      714.22      764.08     34.21 o 
  -8   2   6      762.05      811.50     30.89 o 
  -7   2   6       94.05       76.86     16.72 o 
  -6   2   6     6457.80     6669.18    111.10 o 
  -5   2   6      542.09      531.16     17.97 o 
  -4   2   6     2147.84     2224.69     46.78 o 
  -3   2   6     2689.84     2662.07     55.27 o 
  -2   2   6      219.02      204.22     16.48 o 
  -1   2   6     9626.66     9673.87    165.96 o 
   0   2   6     4913.41     5065.57     93.96 o 
   1   2   6     3274.14     3359.67     63.62 o 
   2   2   6     4012.75     4113.58     90.59 o 
   3   2   6      150.75      140.40     21.51 o 
   4   2   6     6549.56     6767.72    167.99 o 
   5   2   6     3667.22     3933.39    132.00 o 
   6   2   6       81.30       73.03     41.93 o 
   7   2   6     1147.74      999.37    116.65 o 
   8   2   6      698.35      651.80    122.34 o 
 -12   3   6      481.95      588.31    120.81 o 
 -11   3   6        0.36        2.55     52.45 o 
 -10   3   6     1447.88     1519.41     87.54 o 
  -9   3   6      174.94      193.65     23.53 o 
  -8   3   6        1.03      -18.40     18.40 o 
  -7   3   6     1708.01     1744.14     49.36 o 
  -6   3   6      717.53      750.34     24.83 o 
  -5   3   6     3768.18     3713.35     67.37 o 
  -4   3   6      457.28      441.38     20.56 o 
  -3   3   6       99.69       88.41     16.98 o 
  -2   3   6     4127.73     4116.99     84.95 o 
  -1   3   6     1804.67     1774.95     39.14 o 
   0   3   6     2808.36     2749.23     56.54 o 
   1   3   6     1662.66     1669.20     43.67 o 
   2   3   6      326.39      315.60     24.50 o 
   3   3   6     3638.16     3791.74    100.72 o 
   4   3   6     6476.80     6634.03    178.05 o 
   5   3   6      848.88      837.99     50.01 o 
   6   3   6     1192.52     1100.33     81.12 o 
   7   3   6       38.69      -73.04     73.04 o 
   8   3   6      348.91      288.88     78.88 o 
 -12   4   6       36.23      -20.71     75.71 o 
 -11   4   6      852.71      834.24     87.49 o 
 -10   4   6      648.55      579.43     50.37 o 
  -9   4   6       39.74       43.79     22.60 o 
  -8   4   6     1264.56     1273.30     45.93 o 
  -7   4   6        3.39       39.80     18.80 o 
  -6   4   6     2506.43     2559.76     60.46 o 
  -5   4   6     1673.47     1639.21     39.64 o 
  -4   4   6      238.67      246.71     16.83 o 
  -3   4   6     2913.16     2939.70     63.94 o 
  -2   4   6       15.89        3.55     14.64 o 
  -1   4   6     1293.49     1283.43     32.66 o 
   0   4   6      598.14      562.97     24.54 o 
   1   4   6       51.22       44.15     18.42 o 
   2   4   6     3923.22     4053.68     96.73 o 
   3   4   6       61.63       46.35     23.30 o 
   4   4   6      895.13      869.70     40.05 o 
   5   4   6     1812.07     1749.90     76.50 o 
   6   4   6        9.57       42.57     45.33 o 
   7   4   6      389.94      410.36     78.97 o 
   8   4   6      140.70       13.97     90.98 o 
 -12   5   6     1248.70     1348.02    211.20 o 
 -11   5   6       50.28       45.40     47.60 o 
 -10   5   6     2156.73     2295.49    124.23 o 
  -9   5   6      625.96      687.64     43.44 o 
  -8   5   6      264.77      261.32     26.74 o 
  -7   5   6     2416.21     2504.99     72.77 o 
  -6   5   6     1221.84     1173.02     36.70 o 
  -5   5   6     3450.90     3383.11     65.97 o 
  -4   5   6      987.18      969.89     27.90 o 
  -3   5   6       63.75       44.57     15.44 o 
  -2   5   6     5712.24     5770.03    102.42 o 
  -1   5   6     4096.91     4233.14     82.32 o 
   0   5   6     5518.90     5594.48    103.36 o 
   1   5   6     2784.91     2873.11     68.81 o 
   2   5   6      102.11      102.56     19.70 o 
   3   5   6     3403.96     3506.77     95.91 o 
   4   5   6     3438.51     3720.26    114.60 o 
   5   5   6     2157.59     2061.23     89.23 o 
   6   5   6     2359.19     2424.68    165.36 o 
   7   5   6      167.44       80.00     63.52 o 
   8   5   6     1487.89     1439.78    264.76 o 
 -12   6   6      120.29       66.04     84.57 o 
 -11   6   6      129.06        4.09     64.15 o 
 -10   6   6      310.20      204.50     52.96 o 
  -9   6   6       68.44       92.32     30.98 o 
  -8   6   6      576.83      531.48     33.04 o 
  -7   6   6      968.43      963.16     38.39 o 
  -6   6   6      658.26      607.79     26.78 o 
  -5   6   6     1856.64     1801.85     47.09 o 
  -4   6   6       41.77       39.04     11.76 o 
  -3   6   6     2126.19     2161.36     48.45 o 
  -2   6   6       26.92       33.29     13.28 o 
  -1   6   6      137.44      110.74     16.67 o 
   0   6   6     1548.35     1576.28     40.24 o 
   1   6   6     1173.01     1104.10     43.16 o 
   2   6   6      187.46      165.68     24.87 o 
   3   6   6       62.60       44.50     26.82 o 
   4   6   6       81.86      103.13     28.75 o 
   5   6   6       16.29       12.90     36.64 o 
   6   6   6      258.87      254.19     52.97 o 
   7   6   6      233.03      222.88     71.29 o 
 -12   7   6      709.96      613.48    154.22 o 
 -11   7   6       25.50      -15.19     73.37 o 
 -10   7   6     2208.53     2373.87    183.53 o 
  -9   7   6      858.03      879.67     76.81 o 
  -8   7   6      905.59      907.99     48.87 o 
  -7   7   6     7627.35     8097.91    214.69 o 
  -6   7   6     2110.56     2055.66     55.70 o 
  -5   7   6     3876.41     3989.77     91.14 o 
  -4   7   6     8298.58     8717.81    164.34 o 
  -3   7   6      281.49      285.95     17.65 o 
  -2   7   6     8970.26     9136.54    142.05 o 
  -1   7   6     4264.26     4386.14     81.90 o 
   0   7   6     3121.45     3087.38     77.71 o 
   1   7   6     5045.65     5221.00    132.88 o 
   2   7   6      470.85      434.20     33.33 o 
   3   7   6      588.01      597.56     39.79 o 
   4   7   6      677.64      745.20     50.59 o 
   5   7   6      136.73       81.36     39.18 o 
   6   7   6      728.18      589.65     81.42 o 
   7   7   6      119.95       27.56     71.43 o 
 -11   8   6      493.65      400.96     97.99 o 
 -10   8   6      284.76      196.03     57.52 o 
  -9   8   6      810.64      820.26     75.91 o 
  -8   8   6      395.05      366.75     36.42 o 
  -7   8   6      180.40      132.01     29.10 o 
  -6   8   6     1150.87     1120.76     42.93 o 
  -5   8   6       15.88       19.70     18.25 o 
  -4   8   6      393.93      412.95     20.68 o 
  -3   8   6      999.46      979.14     32.93 o 
  -2   8   6     2976.17     2926.17     65.38 o 
  -1   8   6        1.98        4.50     14.62 o 
   0   8   6      210.49      216.13     20.50 o 
   1   8   6       19.47      -13.49     21.99 o 
   2   8   6       47.13       40.66     20.73 o 
   3   8   6     2517.96     2391.14    105.38 o 
   4   8   6       50.61       15.13     36.95 o 
   5   8   6      160.10      113.80     59.57 o 
   6   8   6       64.44       27.98     57.13 o 
   7   8   6      197.67       51.39     93.50 o 
 -11   9   6       35.27       17.00     66.10 o 
 -10   9   6      104.42      132.47     54.73 o 
  -9   9   6      889.25      924.55     88.55 o 
  -8   9   6      232.42      223.53     38.40 o 
  -7   9   6     1734.28     1748.78     77.05 o 
  -6   9   6      314.26      285.47     28.08 o 
  -5   9   6      457.92      449.54     29.37 o 
  -4   9   6     2136.36     2109.69     58.58 o 
  -3   9   6      970.64      976.29     35.48 o 
  -2   9   6     3734.99     3889.38     94.45 o 
  -1   9   6     1172.01     1097.54     36.39 o 
   0   9   6     1850.74     1889.12     63.19 o 
   1   9   6     3850.78     3890.35    120.12 o 
   2   9   6       66.60       63.37     19.16 o 
   3   9   6     2810.41     2992.91    131.43 o 
   4   9   6      440.85      355.16     54.25 o 
   5   9   6      159.17      238.65     56.96 o 
   6   9   6     2272.43     2253.83    260.35 o 
   7   9   6       31.09       57.34    105.59 o 
 -11  10   6      688.68      721.69    166.56 o 
 -10  10   6      131.88       62.18     64.45 o 
  -9  10   6      663.87      586.21     74.12 o 
  -8  10   6      540.52      553.62     57.13 o 
  -7  10   6       65.23       36.07     39.31 o 
  -6  10   6      852.79      908.52     42.68 o 
  -5  10   6       83.00       68.13     17.38 o 
  -4  10   6     1161.89     1211.69     40.36 o 
  -3  10   6     1409.07     1437.82     51.36 o 
  -2  10   6     1646.26     1586.69     51.55 o 
  -1  10   6      272.13      295.27     21.36 o 
   0  10   6     1233.70     1286.30     47.21 o 
   1  10   6      543.13      548.48     33.49 o 
   2  10   6     1851.48     1863.28     77.58 o 
   3  10   6     1039.14      928.33     66.06 o 
   4  10   6      928.82      901.24     84.82 o 
   5  10   6     1011.55      985.43    121.56 o 
   6  10   6        0.09      -60.62     60.62 o 
 -10  11   6       31.17       82.05     70.02 o 
  -9  11   6      203.85      131.81     62.46 o 
  -8  11   6      225.93      159.02     40.71 o 
  -7  11   6      410.64      407.46     65.00 o 
  -6  11   6       27.96       -9.34     32.11 o 
  -5  11   6      303.73      252.52     31.28 o 
  -4  11   6     1306.20     1384.78     50.50 o 
  -3  11   6      348.20      342.22     28.44 o 
  -2  11   6      249.94      223.35     22.21 o 
  -1  11   6       48.00        8.62     23.55 o 
   0  11   6        2.54       -3.75     26.00 o 
   1  11   6     1845.35     1833.47     74.48 o 
   2  11   6        0.25      -19.74     33.46 o 
   3  11   6      764.93      792.19     61.21 o 
   4  11   6      129.39      124.16     62.87 o 
   5  11   6       63.20       78.48     68.17 o 
   6  11   6     1029.99     1124.96    190.62 o 
 -10  12   6      529.14      641.02    139.64 o 
  -9  12   6      494.23      383.48     73.90 o 
  -8  12   6     1522.23     1630.57    139.06 o 
  -7  12   6       68.08      108.80     53.28 o 
  -6  12   6      606.23      628.18     64.77 o 
  -5  12   6      903.56      859.41     57.59 o 
  -4  12   6      892.49      891.55     56.61 o 
  -3  12   6     4001.89     4333.93    146.74 o 
  -2  12   6      132.02       98.38     29.67 o 
  -1  12   6     3239.47     3345.89    116.97 o 
   0  12   6     1354.76     1453.18     67.46 o 
   1  12   6      317.42      316.99     34.37 o 
   2  12   6     3966.75     4075.87    194.92 o 
   3  12   6       75.08       38.72     42.25 o 
   4  12   6      694.09      544.49     90.34 o 
   5  12   6     1137.26     1166.55    152.57 o 
  -9  13   6      174.85      146.71     66.94 o 
  -8  13   6      125.24      118.34     61.64 o 
  -7  13   6       15.47       -2.44     56.11 o 
  -6  13   6        1.65       57.69     45.49 o 
  -5  13   6       26.67       -9.94     38.33 o 
  -4  13   6      772.99      697.92     59.39 o 
  -3  13   6       33.72      -36.44     36.44 o 
  -2  13   6      102.19       80.51     34.05 o 
  -1  13   6      270.43      176.35     39.36 o 
   0  13   6      217.18      169.34     35.39 o 
   1  13   6       21.48      -18.97     28.17 o 
   2  13   6      136.00      114.92     45.11 o 
   3  13   6       79.61      128.27     63.39 o 
   4  13   6       25.11       37.72     60.16 o 
   5  13   6      183.35      104.99     70.93 o 
  -9  14   6      703.23      662.19    165.02 o 
  -8  14   6     2042.12     2011.71    239.10 o 
  -7  14   6      103.09      112.16     59.96 o 
  -6  14   6     2292.06     2589.00    196.60 o 
  -5  14   6     1374.53     1497.38    137.21 o 
  -4  14   6      338.49      350.54     60.28 o 
  -3  14   6     5580.59     5906.27    298.72 o 
  -2  14   6        0.48       -9.66     37.33 o 
  -1  14   6      791.92      779.38     69.23 o 
   0  14   6     3554.10     3632.68    170.38 o 
   1  14   6        1.14      -44.45     44.45 o 
   2  14   6     2550.07     2465.51    259.26 o 
   3  14   6      241.22      135.55     64.54 o 
   4  14   6      138.39      172.27     62.10 o 
  -8  15   6      477.02      377.38    136.81 o 
  -7  15   6      551.06      598.10    128.00 o 
  -6  15   6       15.97      -18.88     68.05 o 
  -5  15   6     1104.30      984.18    132.10 o 
  -4  15   6     1193.17     1229.44    122.35 o 
  -3  15   6       17.32       38.60     55.32 o 
  -2  15   6      468.05      450.05     68.31 o 
  -1  15   6      216.10      199.31     56.09 o 
   0  15   6       19.58       53.52     48.94 o 
   1  15   6      381.42      388.40     86.28 o 
   2  15   6      232.33      241.33     78.29 o 
   3  15   6       68.23       80.70     70.64 o 
  -7  16   6       27.64      156.45    144.32 o 
  -6  16   6      115.45       70.35     68.17 o 
  -5  16   6       69.06      111.59     69.06 o 
  -4  16   6      256.26      253.05     77.38 o 
  -3  16   6      584.72      668.68    101.81 o 
  -2  16   6       15.33       92.89     66.99 o 
  -1  16   6      117.92      116.73     60.88 o 
   0  16   6       27.21      102.45     71.65 o 
   1  16   6       45.79       67.02     77.22 o 
   2  16   6     1930.06     2017.59    356.42 o 
  -6  17   6        1.56       14.13     70.25 o 
  -5  17   6      295.14      137.98     84.98 o 
  -4  17   6     1163.23     1167.56    156.19 o 
  -3  17   6      174.09      162.95     82.66 o 
  -2  17   6      895.03      936.50    140.28 o 
  -1  17   6        4.00      -16.29     75.40 o 
   0  17   6      585.64      573.66    118.71 o 
   1  17   6      929.88      939.16    195.52 o 
  -4  18   6       87.48      157.41     91.75 o 
  -3  18   6      414.37      395.35    119.00 o 
  -2  18   6      200.57       83.80    103.88 o 
  -1  18   6       33.12      -25.60     77.37 o 
 -12   1   7        2.51       90.28     68.08 o 
 -11   1   7     1345.18     1479.67    129.16 o 
 -10   1   7      121.07       84.75     38.26 o 
  -9   1   7      535.29      569.64     33.60 o 
  -8   1   7     3134.28     3394.06     86.59 o 
  -7   1   7     2711.98     2818.16     66.44 o 
  -6   1   7     2756.65     2755.67     62.91 o 
  -5   1   7     2573.23     2513.17     56.64 o 
  -4   1   7       84.27       81.37     17.86 o 
  -3   1   7     4053.50     3921.63     77.24 o 
  -2   1   7     2495.85     2404.82     50.87 o 
  -1   1   7     5591.67     5549.08     98.58 o 
   0   1   7     3958.01     3968.72     89.37 o 
   1   1   7      741.25      719.11     35.44 o 
   2   1   7      804.86      819.26     37.09 o 
   3   1   7     3154.95     3225.83     98.59 o 
   4   1   7     1105.77     1112.03     66.02 o 
   5   1   7     1101.45     1022.40     69.33 o 
   6   1   7      249.02      206.57     61.88 o 
   7   1   7      497.67      336.20     79.84 o 
 -12   2   7      730.59      724.21    123.07 o 
 -11   2   7      401.92      371.19     64.53 o 
 -10   2   7       79.26       88.30     38.31 o 
  -9   2   7      424.42      477.55     35.07 o 
  -8   2   7      159.81      172.63     22.34 o 
  -7   2   7     5723.89     6099.40    137.71 o 
  -6   2   7      838.99      814.80     28.02 o 
  -5   2   7      753.13      736.38     26.08 o 
  -4   2   7     1725.11     1705.08     46.86 o 
  -3   2   7      973.08      985.15     31.72 o 
  -2   2   7     2381.70     2373.42     51.80 o 
  -1   2   7     1737.38     1701.51     43.13 o 
   0   2   7       81.74       67.60     20.83 o 
   1   2   7        3.87      -22.25     23.87 o 
   2   2   7      542.06      546.12     33.17 o 
   3   2   7       86.60       87.63     25.44 o 
   4   2   7      526.53      518.47     46.70 o 
   5   2   7       60.94        6.43     42.63 o 
   6   2   7        7.31      -45.50     58.70 o 
   7   2   7      309.40      230.95     84.02 o 
 -12   3   7      239.33      192.14     77.41 o 
 -11   3   7      213.56      252.38     56.90 o 
 -10   3   7      298.12      254.50     41.34 o 
  -9   3   7       85.65       40.24     30.62 o 
  -8   3   7     1752.82     1866.85     59.59 o 
  -7   3   7       49.37       47.54     22.83 o 
  -6   3   7     1716.21     1736.22     48.18 o 
  -5   3   7      774.64      732.63     28.07 o 
  -4   3   7      668.94      655.90     30.37 o 
  -3   3   7     1475.78     1396.97     37.55 o 
  -2   3   7       56.17       57.94     17.84 o 
  -1   3   7     3801.09     3824.33     78.08 o 
   0   3   7     1840.01     1821.68     54.46 o 
   1   3   7      185.00      175.57     25.57 o 
   2   3   7     1615.89     1665.99     61.26 o 
   3   3   7     1572.62     1525.12     58.93 o 
   4   3   7      640.80      637.73     54.76 o 
   5   3   7     3274.23     3174.40    151.40 o 
   6   3   7      331.20      391.37     73.85 o 
   7   3   7      419.34      247.14     80.34 o 
 -12   4   7     1378.30     1304.82    208.98 o 
 -11   4   7      370.82      321.28     93.14 o 
 -10   4   7      106.32       39.52     41.84 o 
  -9   4   7      342.18      373.57     40.29 o 
  -8   4   7      170.01      136.15     27.68 o 
  -7   4   7     1935.63     2011.35     63.70 o 
  -6   4   7     1440.68     1414.18     43.80 o 
  -5   4   7      984.10      981.77     32.69 o 
  -4   4   7      998.21      974.72     32.77 o 
  -3   4   7      436.46      402.80     24.80 o 
  -2   4   7     6252.98     6257.14    119.92 o 
  -1   4   7     2508.76     2544.77     63.33 o 
   0   4   7     2625.03     2664.53     73.03 o 
   1   4   7     2456.82     2505.20     78.07 o 
   2   4   7      620.20      577.47     38.28 o 
   3   4   7     4877.03     4881.99    168.57 o 
   4   4   7     2683.29     2746.69    105.52 o 
   5   4   7      106.19       60.18     44.93 o 
   6   4   7      731.18      683.46     95.59 o 
   7   4   7     2413.55     2121.81    353.61 o 
 -12   5   7       18.93       24.43     82.90 o 
 -11   5   7      174.15      293.93     83.58 o 
 -10   5   7      363.86      358.39     54.86 o 
  -9   5   7      391.42      423.16     44.60 o 
  -8   5   7      528.98      600.67     39.92 o 
  -7   5   7       80.54       65.21     21.50 o 
  -6   5   7     1198.49     1124.18     39.54 o 
  -5   5   7     3085.96     3122.30     73.89 o 
  -4   5   7       73.70       33.52     17.04 o 
  -3   5   7     1556.05     1547.89     46.18 o 
  -2   5   7      144.74      181.74     24.00 o 
  -1   5   7      757.31      662.73     30.28 o 
   0   5   7     3210.68     3353.05     97.16 o 
   1   5   7      950.03      889.07     46.42 o 
   2   5   7       79.30       67.31     28.54 o 
   3   5   7      104.60       82.40     25.38 o 
   4   5   7      178.04      109.05     36.11 o 
   5   5   7      231.63      275.30     60.09 o 
   6   5   7      165.43      146.00     57.13 o 
   7   5   7        6.84       35.25     76.29 o 
 -12   6   7     1105.08      994.93    246.27 o 
 -11   6   7       39.25      -40.91     65.83 o 
 -10   6   7     2000.71     1938.91    156.96 o 
  -9   6   7     1970.32     2081.61    113.01 o 
  -8   6   7        0.03       17.79     28.55 o 
  -7   6   7     3807.94     3879.16    107.00 o 
  -6   6   7     1735.67     1803.21     55.79 o 
  -5   6   7     1009.72      985.55     37.32 o 
  -4   6   7     5344.16     5572.52    121.64 o 
  -3   6   7     3112.52     3137.56     77.69 o 
  -2   6   7     5433.81     5477.21    137.62 o 
  -1   6   7     6616.45     6864.68    166.55 o 
   0   6   7      915.43      850.04     42.82 o 
   1   6   7     2576.04     2645.91     98.22 o 
   2   6   7     2231.89     2336.19     92.51 o 
   3   6   7     1396.25     1293.65     75.39 o 
   4   6   7     2359.61     2404.77    130.80 o 
   5   6   7       12.90      -50.59     50.59 o 
   6   6   7      783.97      658.54    102.32 o 
 -12   7   7       41.98      -32.48    101.96 o 
 -11   7   7       74.70       88.05     88.20 o 
 -10   7   7       38.25       67.21     59.96 o 
  -9   7   7       17.11       46.07     44.72 o 
  -8   7   7       90.88       84.03     43.08 o 
  -7   7   7       97.83      113.10     24.51 o 
  -6   7   7     1679.71     1580.45     56.56 o 
  -5   7   7       81.53       66.57     20.22 o 
  -4   7   7       43.49       50.32     17.27 o 
  -3   7   7      501.66      483.67     28.45 o 
  -2   7   7       38.95       14.80     20.78 o 
  -1   7   7      149.57      150.92     25.22 o 
   0   7   7       24.73       40.30     25.20 o 
   1   7   7        1.00       15.79     25.21 o 
   2   7   7        6.49       -5.62     28.34 o 
   3   7   7      161.36       30.88     48.38 o 
   4   7   7      326.67      293.70     47.85 o 
   5   7   7       97.25      113.13     58.27 o 
   6   7   7        4.81       -8.26     72.62 o 
 -11   8   7      189.39      148.15     99.15 o 
 -10   8   7     1176.89     1067.47    145.13 o 
  -9   8   7     1779.26     1775.43    137.21 o 
  -8   8   7       23.33       38.68     43.11 o 
  -7   8   7     1461.47     1526.38     71.86 o 
  -6   8   7      350.76      380.06     31.99 o 
  -5   8   7     1656.98     1582.65     59.80 o 
  -4   8   7     5638.53     5888.55    150.69 o 
  -3   8   7      471.25      450.18     27.84 o 
  -2   8   7     1393.36     1325.22     44.95 o 
  -1   8   7     2402.91     2395.88     73.65 o 
   0   8   7       25.75      -22.76     22.76 o 
   1   8   7     4859.38     5018.76    167.71 o 
   2   8   7      292.55      282.39     37.88 o 
   3   8   7      587.78      558.06     58.65 o 
   4   8   7     1743.80     1670.64    137.30 o 
   5   8   7       10.82       74.10     61.56 o 
   6   8   7      937.45      907.64    165.78 o 
 -11   9   7      654.85      552.57    131.97 o 
 -10   9   7       51.89       97.32     78.54 o 
  -9   9   7      110.50       89.38     46.87 o 
  -8   9   7     1744.66     1743.19    116.57 o 
  -7   9   7      236.37      215.70     33.86 o 
  -6   9   7     3353.75     3234.32    118.60 o 
  -5   9   7     1751.80     1734.31     67.07 o 
  -4   9   7       15.88       -1.42     19.13 o 
  -3   9   7     2056.88     2106.31     72.18 o 
  -2   9   7     1915.58     1870.75     56.82 o 
  -1   9   7     1146.25     1166.01     42.98 o 
   0   9   7      895.16      911.19     40.46 o 
   1   9   7      289.15      246.98     32.15 o 
   2   9   7      399.40      343.87     48.73 o 
   3   9   7     1127.59     1222.02     91.82 o 
   4   9   7      151.40      145.63     97.94 o 
   5   9   7      188.07       82.08     74.34 o 
   6   9   7       14.06      -26.96     90.61 o 
 -11  10   7      292.89      202.35    105.26 o 
 -10  10   7        1.51      -20.91    100.21 o 
  -9  10   7      418.52      435.60    105.81 o 
  -8  10   7       61.97       66.30     56.17 o 
  -7  10   7        7.81      -26.77     31.93 o 
  -6  10   7       35.69       -4.17     28.82 o 
  -5  10   7      322.74      298.44     35.64 o 
  -4  10   7     1506.49     1552.14     59.28 o 
  -3  10   7      106.74      120.65     24.45 o 
  -2  10   7       20.70       42.50     16.98 o 
  -1  10   7      282.73      313.03     31.54 o 
   0  10   7      229.83      225.23     31.16 o 
   1  10   7     2944.11     3054.28    121.08 o 
   2  10   7       73.59       23.08     41.78 o 
   3  10   7     1821.26     1859.12    131.71 o 
   4  10   7      740.91      677.36    101.33 o 
   5  10   7       12.15       17.03     96.23 o 
 -10  11   7      725.79      682.12    145.09 o 
  -9  11   7      118.34      118.87    106.28 o 
  -8  11   7     1095.88     1021.14    101.64 o 
  -7  11   7      335.57      261.06     51.81 o 
  -6  11   7      549.72      533.17     60.02 o 
  -5  11   7     1329.14     1326.78     90.74 o 
  -4  11   7      280.01      261.56     32.81 o 
  -3  11   7     1672.76     1763.34     67.75 o 
  -2  11   7      167.69      141.04     28.74 o 
  -1  11   7     2784.81     2793.09    112.67 o 
   0  11   7     1777.46     1936.86     90.85 o 
   1  11   7       91.48       76.25     30.65 o 
   2  11   7     2907.40     2960.43    202.20 o 
   3  11   7     1936.43     1778.93    192.85 o 
   4  11   7      411.36      432.19     81.35 o 
   5  11   7     1976.30     1876.76    304.06 o 
 -10  12   7       66.83       54.17     81.97 o 
  -9  12   7      263.34      317.33    111.29 o 
  -8  12   7      175.17      168.16     85.73 o 
  -7  12   7      109.82       84.26     48.36 o 
  -6  12   7      379.27      246.78     54.11 o 
  -5  12   7        2.52      -10.68     38.09 o 
  -4  12   7      875.73      889.82     65.50 o 
  -3  12   7      155.71      116.15     41.09 o 
  -2  12   7       20.91      -17.57     34.94 o 
  -1  12   7      154.28      139.58     38.00 o 
   0  12   7      213.90      128.53     39.80 o 
   1  12   7      214.57      188.68     48.69 o 
   2  12   7       41.19       60.97     48.48 o 
   3  12   7       39.38       90.94     56.38 o 
   4  12   7       21.16       34.75     68.74 o 
  -9  13   7      427.56      232.27    106.54 o 
  -8  13   7     1967.11     2061.67    295.13 o 
  -7  13   7      426.46      306.27     69.27 o 
  -6  13   7      576.88      600.88     76.11 o 
  -5  13   7     2836.48     3081.56    287.57 o 
  -4  13   7      145.90       83.72     52.30 o 
  -3  13   7     3372.84     3467.78    201.01 o 
  -2  13   7      747.27      744.97     77.31 o 
  -1  13   7       59.40       41.97     41.81 o 
   0  13   7     3183.56     3367.18    208.37 o 
   1  13   7      159.08       72.40     50.32 o 
   2  13   7     1812.56     1793.07    197.24 o 
   3  13   7      933.99      949.78    133.68 o 
   4  13   7       38.59      -92.72     92.72 o 
  -8  14   7        0.62      -49.73    114.23 o 
  -7  14   7      135.62      -26.22     91.92 o 
  -6  14   7        9.52        7.26     57.30 o 
  -5  14   7       78.89      131.13     68.87 o 
  -4  14   7       60.86      104.06     63.88 o 
  -3  14   7      139.33      108.13     53.23 o 
  -2  14   7       41.09      -66.32     66.32 o 
  -1  14   7       47.23       73.14     58.71 o 
   0  14   7        4.27       38.62     52.19 o 
   1  14   7       84.28      -29.67     67.26 o 
   2  14   7       31.60      -60.50     60.50 o 
   3  14   7      113.14       15.49     80.47 o 
  -7  15   7       36.95      -43.92     92.52 o 
  -6  15   7      295.44      358.71     99.68 o 
  -5  15   7     1196.93     1191.24    159.54 o 
  -4  15   7       35.43       35.09     65.27 o 
  -3  15   7     2125.64     2161.86    278.06 o 
  -2  15   7      459.50      384.78     89.43 o 
  -1  15   7        9.73      -74.67     74.67 o 
   0  15   7     2160.06     2138.03    268.44 o 
   1  15   7       12.69       -4.28     76.28 o 
   2  15   7     1643.95     1863.62    356.69 o 
  -6  16   7      524.30      447.70    133.83 o 
  -5  16   7      167.74      145.33     77.43 o 
  -4  16   7      945.83      958.01    157.44 o 
  -3  16   7       24.18       -2.59     71.43 o 
  -2  16   7      106.92      142.32     84.56 o 
  -1  16   7      294.85      283.27     86.07 o 
   0  16   7        7.09       78.81     75.68 o 
   1  16   7      640.58      675.30    154.77 o 
  -4  17   7      193.21      267.01    112.90 o 
  -3  17   7      233.45      249.56    108.33 o 
  -2  17   7       24.76      -97.48     97.48 o 
  -1  17   7      193.14      183.74     88.57 o 
 -12   0   8       88.06        2.08     97.32 o 
 -11   0   8     1186.48     1320.58    215.14 o 
 -10   0   8     1370.70     1513.11    121.50 o 
  -9   0   8        7.11       13.39     47.54 o 
  -8   0   8     4565.77     5177.00    199.72 o 
  -7   0   8     3009.08     3162.47    115.41 o 
  -6   0   8     1744.10     1662.07     72.36 o 
  -5   0   8     3653.89     3823.17    136.81 o 
  -4   0   8     2628.06     2713.38     98.78 o 
  -3   0   8     4933.13     5229.16    165.09 o 
  -2   0   8     7597.21     7903.97    266.90 o 
  -1   0   8      675.14      741.70     55.26 o 
   0   0   8     1042.98     1042.99     64.76 o 
   1   0   8     3413.30     3681.92    165.39 o 
   2   0   8      179.32      163.82     50.87 o 
   3   0   8     1410.80     1515.05    129.71 o 
   4   0   8        8.80       -2.72     60.67 o 
   5   0   8      183.13      204.43     98.33 o 
   6   0   8     1033.25      833.87    163.24 o 
 -12   1   8      351.48      311.27     91.86 o 
 -11   1   8       31.67        8.87     52.53 o 
 -10   1   8       77.90       18.86     36.42 o 
  -9   1   8     1030.66      940.22     50.04 o 
  -8   1   8       10.46       11.62     22.74 o 
  -7   1   8      705.26      683.41     31.97 o 
  -6   1   8      832.07      858.71     34.69 o 
  -5   1   8      114.36       87.10     22.39 o 
  -4   1   8      457.51      514.95     34.40 o 
  -3   1   8     2701.42     2756.93     68.77 o 
  -2   1   8      102.37       96.98     21.79 o 
  -1   1   8        2.12       -2.12     21.49 o 
   0   1   8     1321.25     1366.33     53.00 o 
   1   1   8      164.76      161.50     35.61 o 
   2   1   8      580.71      521.71     46.09 o 
   3   1   8        0.23      -32.71     38.64 o 
   4   1   8       40.41       12.78     41.58 o 
   5   1   8       44.12      -42.40     53.37 o 
   6   1   8       27.02      -34.84     66.26 o 
 -12   2   8      494.90      431.63    122.87 o 
 -11   2   8      343.95      276.64     77.18 o 
 -10   2   8      552.48      481.01     63.93 o 
  -9   2   8        0.83       18.85     33.05 o 
  -8   2   8     2007.61     2212.21     70.21 o 
  -7   2   8      363.85      397.55     23.90 o 
  -6   2   8      762.09      772.35     30.66 o 
  -5   2   8     1492.50     1484.50     53.12 o 
  -4   2   8      397.94      428.27     28.16 o 
  -3   2   8     4288.15     4326.83     97.27 o 
  -2   2   8     2231.33     2221.00     62.00 o 
  -1   2   8      703.05      625.63     35.51 o 
   0   2   8     2331.13     2376.69     83.15 o 
   1   2   8      796.52      830.19     51.43 o 
   2   2   8     3351.32     3359.63    129.18 o 
   3   2   8     3787.35     3887.58    186.78 o 
   4   2   8       98.00       63.16     46.90 o 
   5   2   8     1129.73     1033.16    125.17 o 
   6   2   8     1453.69     1482.49    238.90 o 
 -12   3   8      673.38      465.62    145.43 o 
 -11   3   8      189.28      184.33     79.23 o 
 -10   3   8        1.95       14.07     56.64 o 
  -9   3   8     1120.83     1212.75     64.81 o 
  -8   3   8      721.39      702.42     39.10 o 
  -7   3   8     3006.97     2984.14     95.57 o 
  -6   3   8      459.55      438.17     26.92 o 
  -5   3   8       18.62        3.95     20.53 o 
  -4   3   8     1935.79     2059.57     67.66 o 
  -3   3   8     2697.42     2736.06     74.55 o 
  -2   3   8      507.06      520.13     30.24 o 
  -1   3   8     1598.47     1580.14     58.80 o 
   0   3   8       26.36       64.44     31.01 o 
   1   3   8     1933.89     2019.44     75.22 o 
   2   3   8     4486.66     4669.32    178.39 o 
   3   3   8      720.54      666.68     57.92 o 
   4   3   8     1083.56     1006.73     87.50 o 
   5   3   8       76.11       49.43     58.16 o 
   6   3   8      419.11      318.67    101.03 o 
 -12   4   8      334.21      281.73    119.96 o 
 -11   4   8       42.94       -3.91     58.01 o 
 -10   4   8      281.72      240.56     54.22 o 
  -9   4   8        0.06      -31.10     35.84 o 
  -8   4   8     1267.66     1309.46     70.46 o 
  -7   4   8      310.00      302.77     31.64 o 
  -6   4   8      186.81      171.77     20.45 o 
  -5   4   8     1595.43     1612.35     52.60 o 
  -4   4   8      108.36      104.34     28.21 o 
  -3   4   8     1096.15     1055.38     45.36 o 
  -2   4   8     2046.21     1997.65     66.34 o 
  -1   4   8       27.61        9.27     25.95 o 
   0   4   8     2066.12     2120.65     80.11 o 
   1   4   8      136.59       95.70     28.81 o 
   2   4   8     2797.70     2787.02    111.30 o 
   3   4   8     2017.04     1888.86    103.23 o 
   4   4   8        0.58       -4.06     43.72 o 
   5   4   8      860.26      854.19    110.52 o 
   6   4   8      204.58      211.18     92.92 o 
 -12   5   8      682.26      697.17    208.40 o 
 -11   5   8      389.00      167.87     80.31 o 
 -10   5   8        8.03      -48.71     49.71 o 
  -9   5   8     1153.21     1186.23     77.14 o 
  -8   5   8      840.38      749.66     58.87 o 
  -7   5   8     1472.24     1493.26     62.95 o 
  -6   5   8     1264.74     1269.98     52.45 o 
  -5   5   8       97.65       91.95     21.64 o 
  -4   5   8     2370.57     2448.44     77.59 o 
  -3   5   8      932.51      894.16     47.25 o 
  -2   5   8     5605.90     5788.08    164.04 o 
  -1   5   8     2815.22     2925.80    102.35 o 
   0   5   8       30.68        4.08     28.67 o 
   1   5   8     2251.17     2359.09    110.58 o 
   2   5   8     4756.32     5093.56    184.57 o 
   3   5   8      618.69      554.69     66.39 o 
   4   5   8     1671.39     1614.28    117.09 o 
   5   5   8      136.37       99.94     71.04 o 
   6   5   8     1029.37     1145.95    227.98 o 
 -11   6   8        2.41      -89.60    105.72 o 
 -10   6   8      326.37      291.46     66.35 o 
  -9   6   8       67.02       53.67     49.24 o 
  -8   6   8       82.26      117.94     41.80 o 
  -7   6   8     1278.15     1231.11     58.78 o 
  -6   6   8       67.11       46.40     25.95 o 
  -5   6   8     1307.88     1371.07     52.57 o 
  -4   6   8        0.36      -23.61     23.61 o 
  -3   6   8      432.40      414.59     35.81 o 
  -2   6   8     1551.71     1489.77     63.33 o 
  -1   6   8      303.85      244.34     32.43 o 
   0   6   8      176.06      189.89     35.48 o 
   1   6   8      225.66      164.09     36.63 o 
   2   6   8       39.23       20.44     32.31 o 
   3   6   8       28.97       -6.95     52.67 o 
   4   6   8      267.27      240.36     64.99 o 
   5   6   8       22.28      -70.41     70.41 o 
 -11   7   8      486.98      305.32    114.54 o 
 -10   7   8      496.84      513.31     78.35 o 
  -9   7   8     2634.19     2858.89    216.14 o 
  -8   7   8      406.19      307.51     57.00 o 
  -7   7   8     1493.20     1539.06     70.99 o 
  -6   7   8     3735.73     3989.96    137.59 o 
  -5   7   8        0.56       31.06     18.78 o 
  -4   7   8     2171.11     2317.20     78.12 o 
  -3   7   8     1148.30     1219.04     51.22 o 
  -2   7   8     1495.77     1325.23     59.40 o 
  -1   7   8     3091.28     3247.98    108.75 o 
   0   7   8     1476.90     1497.74     69.03 o 
   1   7   8      627.14      613.32     55.56 o 
   2   7   8     1964.47     2190.67    143.16 o 
   3   7   8       18.54       39.76     58.09 o 
   4   7   8      969.60     1047.83    134.36 o 
   5   7   8       92.63       98.36     70.49 o 
 -11   8   8      197.86      206.01    105.68 o 
 -10   8   8       68.68       87.01     71.02 o 
  -9   8   8      108.55       30.56     52.93 o 
  -8   8   8      654.63      671.43     72.91 o 
  -7   8   8       13.25       33.16     34.51 o 
  -6   8   8      719.50      705.28     47.77 o 
  -5   8   8      336.22      323.57     34.05 o 
  -4   8   8     2152.24     2174.40     75.67 o 
  -3   8   8        2.81      -15.77     27.40 o 
  -2   8   8      407.53      356.69     32.80 o 
  -1   8   8        0.80      -11.73     29.15 o 
   0   8   8        2.63       25.45     34.47 o 
   1   8   8      609.46      558.06     61.94 o 
   2   8   8       77.48       98.75     52.04 o 
   3   8   8      144.15       63.13     57.76 o 
   4   8   8       21.28       73.59     67.73 o 
   5   8   8       11.39      -61.90     89.04 o 
 -10   9   8       54.80       36.00     69.77 o 
  -9   9   8      775.14      813.98    122.36 o 
  -8   9   8      186.62      152.26     50.30 o 
  -7   9   8      587.61      495.44     52.42 o 
  -6   9   8      863.05      896.54     53.50 o 
  -5   9   8       50.11       48.77     31.53 o 
  -4   9   8     1360.53     1455.67     73.07 o 
  -3   9   8        7.69       -8.24     23.32 o 
  -2   9   8      127.66       99.46     27.57 o 
  -1   9   8     2869.04     2983.34    115.64 o 
   0   9   8       28.63       36.78     31.00 o 
   1   9   8     2084.34     2123.16    130.68 o 
   2   9   8      236.37      193.84     61.74 o 
   3   9   8      147.44       97.18     54.92 o 
   4   9   8     2336.91     2344.84    259.41 o 
 -10  10   8      453.00      391.49    132.59 o 
  -9  10   8      128.99       42.43     67.13 o 
  -8  10   8       85.04       84.13     59.40 o 
  -7  10   8      211.60      157.16     47.69 o 
  -6  10   8      256.25      217.40     43.20 o 
  -5  10   8     1358.45     1345.05     89.75 o 
  -4  10   8      349.66      248.98     35.06 o 
  -3  10   8     1575.82     1633.98     75.21 o 
  -2  10   8     1076.39     1097.38     57.55 o 
  -1  10   8      437.29      438.58     42.39 o 
   0  10   8     1244.10     1284.18     84.71 o 
   1  10   8      501.69      397.80     61.05 o 
   2  10   8     1168.54      918.90     87.55 o 
   3  10   8     1159.50     1160.67    140.14 o 
   4  10   8        6.69      -19.32     72.33 o 
 -10  11   8       22.87       35.03    124.65 o 
  -9  11   8      450.30      383.84    128.51 o 
  -8  11   8       90.75       81.33     76.74 o 
  -7  11   8       17.98       -4.80     59.00 o 
  -6  11   8     1188.93     1112.37     97.59 o 
  -5  11   8       48.59       23.10     55.14 o 
  -4  11   8     1252.45     1212.60     86.26 o 
  -3  11   8       99.19       36.91     51.82 o 
  -2  11   8        3.79      -57.35     57.35 o 
  -1  11   8      788.37      757.91     63.03 o 
   0  11   8       21.64      -20.63     45.83 o 
   1  11   8      924.23      882.80     85.67 o 
   2  11   8        2.38      -25.10     47.28 o 
   3  11   8        2.27       12.53     65.13 o 
   4  11   8      338.76      287.13    113.47 o 
  -9  12   8        5.45     -134.20    134.20 o 
  -8  12   8      366.31      608.22    142.31 o 
  -7  12   8      545.07      630.58    109.03 o 
  -6  12   8      198.74      300.70     62.33 o 
  -5  12   8     1938.98     1944.92    181.77 o 
  -4  12   8       47.50       65.74     54.50 o 
  -3  12   8     1281.40     1317.69    121.54 o 
  -2  12   8     2097.77     2185.92    171.87 o 
  -1  12   8      156.52      135.00     46.32 o 
   0  12   8     2807.61     3046.89    210.11 o 
   1  12   8      267.10      212.86     61.07 o 
   2  12   8      341.12      180.94     69.72 o 
   3  12   8     1320.78     1361.84    238.21 o 
  -8  13   8       81.68       51.82    113.30 o 
  -7  13   8       92.23      111.00     95.12 o 
  -6  13   8      180.44      163.09     79.40 o 
  -5  13   8        0.04       -0.19     67.26 o 
  -4  13   8       55.72       45.57     61.23 o 
  -3  13   8      106.17       81.65     72.76 o 
  -2  13   8      104.07       44.75     55.36 o 
  -1  13   8      191.92      133.56     59.54 o 
   0  13   8       29.91       -2.01     50.35 o 
   1  13   8       39.06        2.75     64.03 o 
   2  13   8        5.03       -4.06    102.31 o 
  -7  14   8      906.50      794.02    189.54 o 
  -6  14   8      118.48      117.72     75.66 o 
  -5  14   8     3465.68     3813.97    484.07 o 
  -4  14   8      416.51      456.27     95.08 o 
  -3  14   8      464.23      478.16    106.51 o 
  -2  14   8     1475.67     1587.41    201.71 o 
  -1  14   8      163.44       73.79     64.19 o 
   0  14   8     1590.47     1667.02    199.86 o 
   1  14   8      268.04      265.68     87.44 o 
  -6  15   8      575.12      582.72    171.49 o 
  -5  15   8        1.99       -3.92     88.16 o 
  -4  15   8      495.98      423.24    106.91 o 
  -3  15   8      499.70      487.19    126.72 o 
  -2  15   8        4.96       47.94     77.80 o 
  -1  15   8      440.28      311.92    104.21 o 
   0  15   8      118.93       98.37     98.24 o 
  -4  16   8        0.06       23.15     80.00 o 
  -3  16   8      130.69      134.18    104.82 o 
  -2  16   8       96.58       -0.06     99.78 o 
 -12   1   9       31.39      183.17    112.84 o 
 -11   1   9      126.80      106.90     70.92 o 
 -10   1   9     1581.47     1698.09    142.26 o 
  -9   1   9     1155.70     1122.93     80.23 o 
  -8   1   9     1341.24     1417.31     60.57 o 
  -7   1   9     1702.52     1775.60     64.65 o 
  -6   1   9        8.16        6.38     19.82 o 
  -5   1   9     2234.36     2355.83     76.82 o 
  -4   1   9     2142.05     2258.30     77.92 o 
  -3   1   9     2213.16     2284.36     75.17 o 
  -2   1   9     2540.68     2657.60     85.03 o 
  -1   1   9      373.04      410.14     40.92 o 
   0   1   9      260.74      238.83     41.04 o 
   1   1   9     3219.85     3326.67    137.31 o 
   2   1   9      613.79      574.30     68.07 o 
   3   1   9     1120.95     1029.28     94.36 o 
   4   1   9      260.49      206.74     62.37 o 
   5   1   9       98.92       23.31     73.66 o 
 -12   2   9      454.13      490.13    153.60 o 
 -11   2   9      147.04      202.25     81.46 o 
 -10   2   9      101.98       72.28     54.98 o 
  -9   2   9      715.09      769.22     56.97 o 
  -8   2   9      118.61      155.32     36.73 o 
  -7   2   9      249.54      286.48     36.67 o 
  -6   2   9      600.20      634.69     37.03 o 
  -5   2   9     1288.46     1302.79     59.13 o 
  -4   2   9      790.28      836.69     41.58 o 
  -3   2   9     1806.85     1778.66     62.38 o 
  -2   2   9       28.18       39.97     28.60 o 
  -1   2   9      866.88      840.41     44.17 o 
   0   2   9      630.75      674.71     50.99 o 
   1   2   9      455.74      415.30     52.32 o 
   2   2   9      784.59      694.08     69.05 o 
   3   2   9       40.15        7.93     54.31 o 
   4   2   9        5.98       -4.55     61.29 o 
   5   2   9      440.06      315.79     92.20 o 
 -11   3   9        0.81      -71.04    109.19 o 
 -10   3   9      314.80      263.08     63.67 o 
  -9   3   9      183.13      157.60     46.60 o 
  -8   3   9      220.01      227.68     49.86 o 
  -7   3   9      327.71      299.02     28.50 o 
  -6   3   9        3.03      -20.24     20.24 o 
  -5   3   9      271.49      316.39     34.90 o 
  -4   3   9      190.14      156.28     34.81 o 
  -3   3   9     1147.21     1133.32     49.47 o 
  -2   3   9     1845.01     1910.57     70.56 o 
  -1   3   9      288.25      226.45     33.90 o 
   0   3   9     3064.22     3088.10    117.91 o 
   1   3   9     1088.30     1094.12     79.11 o 
   2   3   9      389.16      422.10     62.61 o 
   3   3   9     2194.94     2353.87    167.54 o 
   4   3   9      296.65      251.96     75.80 o 
   5   3   9      189.66      104.16     76.66 o 
 -11   4   9      365.75      314.63    104.45 o 
 -10   4   9      180.22      121.82     50.43 o 
  -9   4   9      704.71      746.61     78.77 o 
  -8   4   9      215.66      199.18     54.40 o 
  -7   4   9      770.06      782.43     53.09 o 
  -6   4   9      683.29      658.13     43.12 o 
  -5   4   9      368.20      321.87     34.18 o 
  -4   4   9     3315.41     3307.96    117.26 o 
  -3   4   9     2230.47     2280.44     80.90 o 
  -2   4   9     1731.14     1785.56     97.63 o 
  -1   4   9      799.85      837.34     60.41 o 
   0   4   9      712.48      722.39     48.43 o 
   1   4   9     2389.94     2449.41    128.45 o 
   2   4   9     3198.17     3294.09    222.02 o 
   3   4   9       56.23       98.77     60.79 o 
   4   4   9     1165.96     1234.31    147.28 o 
   5   4   9     1823.02     1534.43    299.83 o 
 -11   5   9       20.17      -17.92     74.38 o 
 -10   5   9      443.32      414.78    100.05 o 
  -9   5   9       12.91      -20.02     50.89 o 
  -8   5   9      490.10      359.32     53.98 o 
  -7   5   9      754.85      748.41     70.50 o 
  -6   5   9      287.53      221.27     28.12 o 
  -5   5   9      265.49      223.73     30.74 o 
  -4   5   9      115.40      138.18     36.10 o 
  -3   5   9      308.98      243.01     37.15 o 
  -2   5   9     1074.36     1061.08     62.14 o 
  -1   5   9      588.56      551.00     46.75 o 
   0   5   9       25.27       21.41     35.45 o 
   1   5   9      258.49      259.43     58.61 o 
   2   5   9      222.12      177.14     59.59 o 
   3   5   9      150.90      107.27     57.45 o 
   4   5   9      113.10       99.42     72.83 o 
 -11   6   9      712.73      680.81    143.72 o 
 -10   6   9       13.78        4.64     59.25 o 
  -9   6   9     1328.52     1360.07    112.02 o 
  -8   6   9     2159.06     2130.70    143.10 o 
  -7   6   9      384.07      372.41     51.37 o 
  -6   6   9     3343.07     3546.80    132.18 o 
  -5   6   9      905.33      961.24     50.39 o 
  -4   6   9     2456.04     2565.65     96.54 o 
  -3   6   9     3687.77     3824.60    157.45 o 
  -2   6   9        8.10       24.27     32.29 o 
  -1   6   9     1091.73     1089.88     63.06 o 
   0   6   9      717.53      725.71     71.09 o 
   1   6   9      526.57      409.21     57.05 o 
   2   6   9     1468.22     1571.28    130.04 o 
   3   6   9        0.14      -16.41     62.92 o 
   4   6   9      276.82      330.70    101.23 o 
 -11   7   9        0.16      -26.87     89.34 o 
 -10   7   9       42.76       61.53     61.68 o 
  -9   7   9      159.81      208.71     71.66 o 
  -8   7   9      146.66       88.22     50.79 o 
  -7   7   9      303.64      252.07     54.87 o 
  -6   7   9       82.88       30.22     28.08 o 
  -5   7   9       64.11       48.70     27.96 o 
  -4   7   9      544.82      548.25     41.73 o 
  -3   7   9      169.65      117.74     35.55 o 
  -2   7   9        0.44        1.83     31.49 o 
  -1   7   9       69.32        0.52     43.50 o 
   0   7   9       13.31      -19.04     38.71 o 
   1   7   9      288.34      228.27     54.54 o 
   2   7   9      338.93      246.26     73.66 o 
   3   7   9       25.17       43.79     63.84 o 
   4   7   9       39.23       67.54     78.77 o 
 -10   8   9        4.03        3.61     69.95 o 
  -9   8   9      888.80      705.82    124.41 o 
  -8   8   9      526.21      577.50     88.32 o 
  -7   8   9       24.92        4.83     44.33 o 
  -6   8   9     2105.23     2236.95    122.90 o 
  -5   8   9      479.37      453.67     49.87 o 
  -4   8   9      899.88      903.69     57.89 o 
  -3   8   9     2241.31     2355.34    115.04 o 
  -2   8   9        3.34        0.44     35.69 o 
  -1   8   9     2043.62     1949.71    113.13 o 
   0   8   9      295.76      311.41     54.28 o 
   1   8   9      445.99      345.67     67.25 o 
   2   8   9     1051.90     1047.13    127.81 o 
   3   8   9      116.65      143.24     74.17 o 
 -10   9   9      647.45      623.15    151.55 o 
  -9   9   9      250.71      330.60    112.37 o 
  -8   9   9     1023.17      910.42    129.18 o 
  -7   9   9      689.05      638.94     85.38 o 
  -6   9   9        0.56      -14.41     42.77 o 
  -5   9   9      745.12      601.75     57.50 o 
  -4   9   9     1254.57     1230.15     82.35 o 
  -3   9   9       65.51      104.35     34.41 o 
  -2   9   9      333.86      344.89     49.42 o 
  -1   9   9      301.06      257.24     50.22 o 
   0   9   9      150.65      227.39     57.74 o 
   1   9   9      831.53      814.03    126.11 o 
   2   9   9       23.52      -66.31     79.37 o 
   3   9   9       96.29       87.07     72.41 o 
  -9  10   9        3.31     -112.09    113.97 o 
  -8  10   9        3.93       48.69     59.63 o 
  -7  10   9      255.59      203.29     64.84 o 
  -6  10   9      538.31      591.87     77.05 o 
  -5  10   9       30.33      -50.09     50.09 o 
  -4  10   9      192.83      194.69     46.57 o 
  -3  10   9       36.10        7.94     42.57 o 
  -2  10   9       17.16      -12.03     57.84 o 
  -1  10   9     2161.62     2190.85    155.06 o 
   0  10   9        0.30       69.80     58.42 o 
   1  10   9      603.12      604.57    100.23 o 
   2  10   9      587.78      498.07    102.68 o 
   3  10   9      193.52      131.17     90.16 o 
  -9  11   9       42.29      145.46    123.91 o 
  -8  11   9      529.56      402.93    101.28 o 
  -7  11   9     1160.54      917.22    138.36 o 
  -6  11   9      170.67      100.53     64.41 o 
  -5  11   9      991.41      973.96    119.33 o 
  -4  11   9      176.76      171.84     58.72 o 
  -3  11   9     1034.49      857.41     98.66 o 
  -2  11   9     1472.15     1528.16    133.17 o 
  -1  11   9        0.91       34.41     56.04 o 
   0  11   9     1822.12     1939.64    222.87 o 
   1  11   9     1800.78     1809.84    203.45 o 
   2  11   9      206.37      183.35    114.47 o 
  -8  12   9        6.60     -116.89    116.89 o 
  -7  12   9       55.33      -42.35    102.60 o 
  -6  12   9      917.99      903.81    171.97 o 
  -5  12   9       32.22        9.56     60.27 o 
  -4  12   9       83.55       12.83     74.28 o 
  -3  12   9      108.89      130.22     72.73 o 
  -2  12   9      269.67      361.16     80.76 o 
  -1  12   9      116.61      117.53     59.34 o 
   0  12   9       21.17       33.43     65.90 o 
   1  12   9      111.54      223.53     94.10 o 
  -7  13   9     1828.77     1805.13    372.56 o 
  -6  13   9        7.79       66.39    105.26 o 
  -5  13   9     1641.02     1765.05    246.15 o 
  -4  13   9      301.28      355.26     98.66 o 
  -3  13   9      312.60      168.68     82.50 o 
  -2  13   9     2383.03     2407.49    321.60 o 
  -1  13   9       94.11      159.95     85.73 o 
   0  13   9     1613.24     1626.43    273.66 o 
  -6  14   9       21.84      -14.59    111.48 o 
  -5  14   9        1.14      -17.57     90.88 o 
  -4  14   9       58.86     -195.48    195.48 o 
  -3  14   9       27.34       84.73     78.92 o 
  -2  14   9        4.98        7.27     74.24 o 
  -1  14   9       47.00       30.88     76.79 o 
 -11   0  10        6.98      -57.16     93.70 o 
 -10   0  10     1650.72     1752.97    276.24 o 
  -9   0  10     1556.15     1637.92    162.04 o 
  -8   0  10      190.24      186.27     60.41 o 
  -7   0  10     2115.79     2303.03    172.86 o 
  -6   0  10     1586.08     1694.38    132.31 o 
  -5   0  10      641.81      622.47     68.32 o 
  -4   0  10     2103.57     2332.21    148.21 o 
  -3   0  10       60.55       71.27     50.71 o 
  -2   0  10      147.79      135.32     50.87 o 
  -1   0  10     3038.72     3128.95    187.85 o 
   0   0  10      265.43      214.37     59.73 o 
   1   0  10     2403.50     2583.04    270.81 o 
   2   0  10        0.07      -33.51     98.14 o 
   3   0  10      440.83      441.00    145.12 o 
 -11   1  10      135.87      144.63     76.57 o 
 -10   1  10      160.69      176.78     66.09 o 
  -9   1  10      344.55      389.03     69.41 o 
  -8   1  10      229.97      178.53     46.97 o 
  -7   1  10       21.12       25.48     39.66 o 
  -6   1  10      112.54       75.49     43.21 o 
  -5   1  10      774.37      685.51     54.31 o 
  -4   1  10       87.79       63.58     37.73 o 
  -3   1  10      261.49      169.77     37.22 o 
  -2   1  10      329.90      268.52     43.12 o 
  -1   1  10        2.57      -13.84     39.70 o 
   0   1  10       28.99       28.20     41.98 o 
   1   1  10       18.36       47.29     58.44 o 
   2   1  10        5.22       70.12     83.42 o 
   3   1  10       16.34       -6.59     77.64 o 
 -11   2  10       85.84       -8.03     69.53 o 
 -10   2  10      627.33      611.95    118.03 o 
  -9   2  10      521.06      474.85     74.14 o 
  -8   2  10      320.58      228.08     52.05 o 
  -7   2  10      652.41      632.74     64.67 o 
  -6   2  10      253.01      304.94     46.64 o 
  -5   2  10     1860.81     1966.04     91.61 o 
  -4   2  10     1892.03     2052.66     93.85 o 
  -3   2  10      335.64      338.55     48.72 o 
  -2   2  10     1650.57     1742.36     78.35 o 
  -1   2  10      282.35      234.66     43.77 o 
   0   2  10      898.51      896.93     68.90 o 
   1   2  10     2451.01     2670.81    194.66 o 
   2   2  10        8.98       -0.56     75.39 o 
   3   2  10      878.63      893.52    144.88 o 
 -11   3  10      401.61      427.19    114.99 o 
 -10   3  10      227.10      127.11     66.10 o 
  -9   3  10      978.76      965.09    131.39 o 
  -8   3  10      314.37      272.24     58.10 o 
  -7   3  10        6.23      -29.07     45.20 o 
  -6   3  10      609.33      534.73     49.47 o 
  -5   3  10      483.58      433.10     49.34 o 
  -4   3  10     1342.54     1366.63     85.29 o 
  -3   3  10      958.60      903.36     59.98 o 
  -2   3  10      137.73       85.51     36.60 o 
  -1   3  10      260.56      247.30     51.21 o 
   0   3  10     1336.43     1411.04     85.11 o 
   1   3  10      630.07      569.39     75.84 o 
   2   3  10      543.97      504.59    100.98 o 
   3   3  10       87.27      149.07     82.67 o 
 -11   4  10        2.48       52.22     87.02 o 
 -10   4  10      349.14      300.12     79.06 o 
  -9   4  10      131.71       88.30     58.31 o 
  -8   4  10       53.79       86.07     55.60 o 
  -7   4  10      712.26      630.23     71.04 o 
  -6   4  10        2.69      -33.65     33.65 o 
  -5   4  10     2219.61     2208.64    120.57 o 
  -4   4  10     2189.15     2247.62    124.20 o 
  -3   4  10        8.43       -9.09     38.31 o 
  -2   4  10      931.19      949.36     63.28 o 
  -1   4  10        5.21       17.97     43.24 o 
   0   4  10     1001.96      883.93     84.40 o 
   1   4  10      411.86      285.96     70.32 o 
   2   4  10       25.16       -8.26     75.73 o 
   3   4  10      506.22      530.25    117.53 o 
 -10   5  10      224.27      239.66     77.08 o 
  -9   5  10     1142.94     1197.48    157.46 o 
  -8   5  10     1087.21      985.25    114.14 o 
  -7   5  10        5.10       19.90     47.70 o 
  -6   5  10      558.73      635.42     60.82 o 
  -5   5  10      412.39      467.20     44.45 o 
  -4   5  10     1159.28     1184.48     84.81 o 
  -3   5  10     1433.99     1506.61     93.39 o 
  -2   5  10       28.41       -5.28     37.86 o 
  -1   5  10     1307.92     1279.46     87.10 o 
   0   5  10     4632.71     4800.08    314.41 o 
   1   5  10      306.30      275.85     74.23 o 
   2   5  10     2096.69     2231.20    278.63 o 
   3   5  10      295.46      283.76    114.70 o 
 -10   6  10      114.80       99.58     77.00 o 
  -9   6  10      259.90      199.38     67.24 o 
  -8   6  10        9.83       68.20     71.39 o 
  -7   6  10      368.91      352.52     68.08 o 
  -6   6  10        5.46       47.88     37.11 o 
  -5   6  10      127.04       67.37     48.68 o 
  -4   6  10      465.83      428.33     57.50 o 
  -3   6  10      585.36      561.77     58.19 o 
  -2   6  10       57.31       68.70     51.35 o 
  -1   6  10       75.43       48.16     59.20 o 
   0   6  10       77.90      155.50     56.49 o 
   1   6  10       25.06      -19.86     56.55 o 
   2   6  10      145.14      221.51    103.21 o 
   3   6  10       51.90       64.30    101.69 o 
 -10   7  10      374.67      383.77    169.26 o 
  -9   7  10      643.42      585.91    112.50 o 
  -8   7  10     2243.02     2380.54    303.76 o 
  -7   7  10       45.80       40.14     51.17 o 
  -6   7  10     1168.57     1207.88     98.76 o 
  -5   7  10     1707.67     1911.19    145.42 o 
  -4   7  10      174.08      144.51     43.75 o 
  -3   7  10     1920.54     2085.29    154.96 o 
  -2   7  10      458.81      438.33     62.93 o 
  -1   7  10     1236.39     1198.04    115.75 o 
   0   7  10     2501.64     2581.01    284.91 o 
   1   7  10       60.40      112.29     61.55 o 
   2   7  10      758.17      635.81    132.90 o 
  -9   8  10       18.53      205.14     95.11 o 
  -8   8  10      268.08      241.71     75.78 o 
  -7   8  10      102.95       55.31     61.15 o 
  -6   8  10      557.52      417.13     72.20 o 
  -5   8  10      238.29      161.52     45.57 o 
  -4   8  10      441.94      411.39     57.37 o 
  -3   8  10       20.61       -7.25     41.25 o 
  -2   8  10        2.06        7.41     40.92 o 
  -1   8  10      839.83      725.00     97.34 o 
   0   8  10       44.87       68.40     66.31 o 
   1   8  10        0.46      -48.54     75.48 o 
   2   8  10       12.47      -57.09     73.34 o 
  -9   9  10       10.72       93.61    118.13 o 
  -8   9  10      179.21      206.33     87.92 o 
  -7   9  10        0.10      -41.16     59.47 o 
  -6   9  10     1077.16      930.92    142.71 o 
  -5   9  10      132.80       92.04     50.35 o 
  -4   9  10       72.62       87.97     48.87 o 
  -3   9  10     1512.16     1628.48    142.52 o 
  -2   9  10       67.69       20.68     52.73 o 
  -1   9  10     1818.16     1881.66    195.01 o 
   0   9  10      548.85      357.69     87.52 o 
   1   9  10       59.27      116.38     78.23 o 
  -8  10  10      274.35      134.83    107.61 o 
  -7  10  10      431.95      409.24    155.62 o 
  -6  10  10       70.96      131.46    105.68 o 
  -5  10  10      459.55      550.97    101.95 o 
  -4  10  10      742.19      876.82    134.67 o 
  -3  10  10       99.66      219.58     77.78 o 
  -2  10  10      705.79      649.19    118.00 o 
  -1  10  10      181.76      176.36     72.34 o 
   0  10  10      245.21      150.59     72.33 o 
   1  10  10     1278.64     1289.85    227.36 o 
  -8  11  10      195.27      102.51    159.55 o 
  -7  11  10       10.13       63.27    112.60 o 
  -6  11  10      142.91      155.14    108.16 o 
  -5  11  10       42.95       -8.19     77.90 o 
  -4  11  10       44.29       79.06    126.48 o 
  -3  11  10      555.78      487.08     97.25 o 
  -2  11  10       46.95       44.27     76.88 o 
  -1  11  10      344.75      195.58     80.82 o 
   0  11  10        6.75       36.73     68.41 o 
  -6  12  10       69.80       85.18    110.63 o 
  -5  12  10      523.74      355.65    140.36 o 
  -4  12  10      745.77      633.97    135.17 o 
  -3  12  10      139.37       80.34     85.68 o 
  -2  12  10     1171.24     1240.56    274.02 o 
  -1  12  10      260.73      215.33     82.27 o 
  -4  13  10       20.51      -79.47     84.33 o 
  -3  13  10        1.91       35.74    107.51 o 
 -10   1  11      516.71      499.30    126.59 o 
  -9   1  11      985.90     1027.90    124.81 o 
  -8   1  11       87.37      112.41     65.95 o 
  -7   1  11      368.68      306.11     68.03 o 
  -6   1  11     1094.45     1168.92     95.44 o 
  -5   1  11      231.28      169.33     52.35 o 
  -4   1  11     1620.37     1687.03    128.01 o 
  -3   1  11      553.69      497.51     60.50 o 
  -2   1  11      286.67      236.83     50.83 o 
  -1   1  11     3305.65     3305.25    198.15 o 
   0   1  11       60.25       35.16     60.94 o 
   1   1  11      862.14      804.67    122.02 o 
   2   1  11      301.89      146.28     99.40 o 
 -10   2  11      118.89      123.76     89.66 o 
  -9   2  11      175.27      128.17     60.48 o 
  -8   2  11      387.61      302.68     72.33 o 
  -7   2  11      854.49      659.48     78.46 o 
  -6   2  11      569.08      554.41     70.08 o 
  -5   2  11     1515.20     1687.14    121.79 o 
  -4   2  11       21.06       12.01     51.09 o 
  -3   2  11       54.21       49.42     50.35 o 
  -2   2  11      199.85      150.38     48.86 o 
  -1   2  11       88.94      -33.81     54.67 o 
   0   2  11      430.60      342.66     84.38 o 
   1   2  11       10.21      169.50     74.28 o 
   2   2  11       13.84       54.86    100.12 o 
 -10   3  11      188.96       98.44     83.27 o 
  -9   3  11      122.18       21.50     87.64 o 
  -8   3  11        0.49      -11.04     93.60 o 
  -7   3  11      287.34      266.64     70.62 o 
  -6   3  11      329.54      290.07     77.28 o 
  -5   3  11      606.29      522.15     74.54 o 
  -4   3  11      664.67      631.59     78.37 o 
  -3   3  11       23.48       41.64     44.63 o 
  -2   3  11      913.09      971.33     87.20 o 
  -1   3  11      612.07      625.15     95.87 o 
   0   3  11      155.49      132.31     61.82 o 
   1   3  11     1555.99     1429.71    174.49 o 
   2   3  11      295.21      139.99     91.77 o 
 -10   4  11      119.10      190.07    101.46 o 
  -9   4  11      213.07      136.98     84.03 o 
  -8   4  11      340.93      310.42     81.28 o 
  -7   4  11      143.58      133.58     69.65 o 
  -6   4  11      989.56      953.67     95.12 o 
  -5   4  11     1522.11     1456.29    163.21 o 
  -4   4  11      284.14      290.27     65.79 o 
  -3   4  11     1064.58     1105.39     91.08 o 
  -2   4  11      664.01      574.76     76.13 o 
  -1   4  11     1750.34     1820.88    199.89 o 
   0   4  11     2328.29     2336.74    243.09 o 
   1   4  11        9.80      -65.88     72.25 o 
  -9   5  11      302.37      343.33    105.28 o 
  -8   5  11       37.83      -10.02     68.10 o 
  -7   5  11      176.83      255.51     73.33 o 
  -6   5  11       87.95       61.30     73.30 o 
  -5   5  11       65.02       53.85     52.17 o 
  -4   5  11      487.98      411.87     78.14 o 
  -3   5  11      305.19      215.68     65.90 o 
  -2   5  11      105.54       24.48     54.08 o 
  -1   5  11        0.26      112.85     61.86 o 
   0   5  11        0.02      -11.60     65.60 o 
   1   5  11       19.84       58.23     78.48 o 
  -9   6  11       96.30       62.93     73.13 o 
  -8   6  11      951.70      946.74    161.46 o 
  -7   6  11      383.70      281.25     75.22 o 
  -6   6  11      682.82      741.16    106.53 o 
  -5   6  11     1329.52     1532.20    181.30 o 
  -4   6  11       49.76       68.39     59.17 o 
  -3   6  11      664.03      652.14     85.72 o 
  -2   6  11      632.33      563.12     91.41 o 
  -1   6  11       48.26       41.74     61.92 o 
   0   6  11     2025.30     2084.18    222.27 o 
   1   6  11        0.13      120.66     84.78 o 
  -9   7  11       13.16       63.33     96.85 o 
  -8   7  11        1.69       82.47    120.75 o 
  -7   7  11       38.50      -22.12     78.02 o 
  -6   7  11      381.63      260.50     82.23 o 
  -5   7  11       11.20       42.41     47.41 o 
  -4   7  11       30.20        4.75     58.97 o 
  -3   7  11        1.93       35.87     65.81 o 
  -2   7  11       18.12      187.48     85.62 o 
  -1   7  11       50.29        1.64     67.93 o 
   0   7  11      126.72      144.98     77.76 o 
  -8   8  11     1235.67     1236.04    297.94 o 
  -7   8  11      109.28       52.34     91.90 o 
  -6   8  11      401.72      238.05     94.02 o 
  -5   8  11      709.89      620.93    137.17 o 
  -4   8  11        9.55        0.77     66.26 o 
  -3   8  11      501.95      489.51     93.01 o 
  -2   8  11      280.74      302.85     79.45 o 
  -1   8  11       93.33       81.81     94.04 o 
   0   8  11      206.84      200.29     90.76 o 
  -7   9  11      302.82      347.44    140.01 o 
  -6   9  11     1099.60      951.27    197.44 o 
  -5   9  11       17.65      -28.01    108.89 o 
  -4   9  11      450.33      482.69    104.97 o 
  -3   9  11       17.30       51.88     75.02 o 
  -2   9  11      260.10      267.57     92.22 o 
  -1   9  11      748.03      646.37    138.14 o 
  -6  10  11      347.62      178.43    110.96 o 
  -5  10  11      314.05      246.72    128.60 o 
  -4  10  11       23.51     -109.53    122.33 o 
  -3  10  11     1030.48      890.46    180.91 o 
  -2  10  11        7.66       20.59     93.36 o 
  -9   0  12      855.99      845.97    253.64 o 
  -8   0  12      396.01      398.91    156.49 o 
  -7   0  12      847.72      712.49    215.22 o 
  -6   0  12     2758.26     2907.46    497.10 o 
  -5   0  12       18.16      124.67     90.51 o 
  -4   0  12      236.85      179.55    112.61 o 
  -3   0  12      374.73      381.21    105.13 o 
  -2   0  12      196.63      201.87     87.66 o 
  -1   0  12     1180.03     1676.74    350.32 o 
   0   0  12        0.50      -75.43    126.79 o 
  -9   1  12       42.92     -101.27    117.11 o 
  -8   1  12       11.21       61.79     78.45 o 
  -7   1  12       66.64       70.87     80.52 o 
  -6   1  12       84.56       -9.34     69.45 o 
  -5   1  12       23.75       91.68     81.51 o 
  -4   1  12      131.04      124.54     71.75 o 
  -3   1  12       12.08       34.34     61.78 o 
  -2   1  12      114.92       59.59     67.85 o 
  -1   1  12        0.46      -19.44     67.86 o 
   0   1  12        1.48      -85.79     85.79 o 
  -9   2  12      313.22      336.12    127.76 o 
  -8   2  12       67.85      -10.24    107.76 o 
  -7   2  12     1023.05      916.45    160.50 o 
  -6   2  12     1004.28     1020.91    144.31 o 
  -5   2  12       56.02       37.19     78.25 o 
  -4   2  12      455.97      432.30     85.74 o 
  -3   2  12      357.79      278.86     74.37 o 
  -2   2  12      434.51      488.02    102.27 o 
  -1   2  12     1811.91     1795.13    290.20 o 
  -8   3  12       46.86       85.91    113.64 o 
  -7   3  12      169.95      263.28     91.34 o 
  -6   3  12      785.06      579.73    113.48 o 
  -5   3  12      654.50      570.58    122.00 o 
  -4   3  12       22.16       36.63     69.41 o 
  -3   3  12      256.04      228.51     66.53 o 
  -2   3  12      656.12      705.97    109.37 o 
  -1   3  12      107.39       19.08     78.27 o 
  -8   4  12       33.29      -80.27    133.92 o 
  -7   4  12      289.29      185.91     77.06 o 
  -6   4  12      468.37      400.74    107.44 o 
  -5   4  12        0.47       53.24     81.91 o 
  -4   4  12      440.65      437.36    109.43 o 
  -3   4  12      195.21      151.42     76.27 o 
  -2   4  12      113.40      199.58     81.27 o 
  -1   4  12      233.91      180.93     79.76 o 
  -8   5  12      501.83      378.30    176.38 o 
  -7   5  12      481.87      625.36    157.35 o 
  -6   5  12      344.52      360.50    118.61 o 
  -5   5  12     1178.03     1410.60    209.75 o 
  -4   5  12       19.72       87.57    109.37 o 
  -3   5  12      501.58      446.81    101.05 o 
  -2   5  12     1656.16     1764.79    283.26 o 
  -1   5  12      287.94      306.04    101.93 o 
  -7   6  12       11.22       21.36    134.23 o 
  -6   6  12      120.32      156.00    131.96 o 
  -5   6  12      204.01      224.01    112.14 o 
  -4   6  12      104.19      110.32     79.48 o 
  -3   6  12        3.60      -95.76     95.76 o 
  -2   6  12        0.39      -74.28     86.21 o 
  -6   7  12        5.97     -107.71    107.71 o 
  -5   7  12      642.99      556.87    174.76 o 
  -4   7  12      398.04      543.90    159.53 o 
  -3   7  12      445.40      580.25    156.20 o 
                                                 
